# Supplementary material for: Transcriptome Analysis Identifies Piwi-Interacting RNAs as Prognostic Markers for Recurrence of Prostate Cancer
Source: Front Genet. 2019 Oct 22;10:1018. doi: 10.3389/fgene.2019.01018 (PMC6817565; doi:10.3389/fgene.2019.01018)
Supplement: Supplementary file 1 [file DataSheet_1.xlsx]

## Sheet: supplementary table 1
supplementary table 1. Genes in brown module
ensemble gene id	gene name
ENSG00000176022	B3GALT6
ENSG00000131584	ACAP3
ENSG00000224051	CPTP
ENSG00000160072	ATAD3B
ENSG00000215790	SLC35E2A
ENSG00000116151	MORN1
ENSG00000162591	MEGF6
ENSG00000130764	LRRC47
ENSG00000041988	THAP3
ENSG00000188807	TMEM201
ENSG00000178585	CTNNBIP1
ENSG00000130939	UBE4B
ENSG00000142657	PGD
ENSG00000130940	CASZ1
ENSG00000198793	MTOR
ENSG00000083444	PLOD1
ENSG00000162496	DHRS3
ENSG00000179743	FLJ37453
ENSG00000132881	CPLANE2
ENSG00000037637	FBXO42
ENSG00000187144	SPATA21
ENSG00000058453	CROCC
ENSG00000179051	RCC2
ENSG00000053372	MRTO4
ENSG00000162542	TMCO4
ENSG00000090432	MUL1
ENSG00000158828	PINK1
ENSG00000117298	ECE1
ENSG00000057757	PITHD1
ENSG00000011009	LYPLA2
ENSG00000204160	ZDHHC18
ENSG00000175793	SFN
ENSG00000090273	NUDC
ENSG00000158156	XKR8
ENSG00000162517	PEF1
ENSG00000175130	MARCKSL1
ENSG00000134684	YARS
ENSG00000116525	TRIM62
ENSG00000142687	KIAA0319L
ENSG00000126067	PSMB2
ENSG00000116863	ADPRHL2
ENSG00000116898	MRPS15
ENSG00000163874	ZC3H12A
ENSG00000183682	BMP8A
ENSG00000243970	PPIEL
ENSG00000116990	MYCL
ENSG00000010803	SCMH1
ENSG00000066135	KDM4A
ENSG00000117408	IPO13
ENSG00000162415	ZSWIM5
ENSG00000186603	HPDL
ENSG00000198841	KTI12
ENSG00000157184	CPT2
ENSG00000162396	PARS2
ENSG00000143001	TMEM61
ENSG00000177606	JUN
ENSG00000162607	USP1
ENSG00000079739	PGM1
ENSG00000184588	PDE4B
ENSG00000081026	MAGI3
ENSG00000264522	OTUD7B
ENSG00000117362	APH1A
ENSG00000266472	MRPS21
ENSG00000213190	MLLT11
ENSG00000159445	THEM4
ENSG00000143515	ATP8B2
ENSG00000160710	ADAR
ENSG00000163344	PMVK
ENSG00000163348	PYGO2
ENSG00000116604	MEF2D
ENSG00000160818	GPATCH4
ENSG00000143294	PRCC
ENSG00000227741	AL121987.2
ENSG00000143256	PFDN2
ENSG00000239887	C1orf226
ENSG00000152382	TADA1
ENSG00000143158	MPC2
ENSG00000186283	TOR3A
ENSG00000230124	ACBD6
ENSG00000118200	CAMSAP2
ENSG00000196187	TMEM63A
ENSG00000143799	PARP1
ENSG00000143776	CDC42BPA
ENSG00000143816	WNT9A
ENSG00000181218	HIST3H2A
ENSG00000196890	HIST3H2BB
ENSG00000135763	URB2
ENSG00000091483	FH
ENSG00000171161	ZNF672
ENSG00000185220	PGBD2
ENSG00000177283	FZD8
ENSG00000169813	HNRNPF
ENSG00000266412	NCOA4
ENSG00000150347	ARID5B
ENSG00000099282	TSPAN15
ENSG00000165655	ZNF503
ENSG00000108175	ZMIZ1
ENSG00000095564	BTAF1
ENSG00000181274	FRAT2
ENSG00000119946	CNNM1
ENSG00000120053	GOT1
ENSG00000166189	HPS6
ENSG00000107862	GBF1
None	None
ENSG00000107882	SUFU
ENSG00000166272	WBP1L
ENSG00000148843	PDCD11
ENSG00000165816	VWA2
ENSG00000175029	CTBP2
ENSG00000170430	MGMT
ENSG00000171813	PWWP2B
ENSG00000171798	KNDC1
ENSG00000127884	ECHS1
ENSG00000203772	SPRN
ENSG00000177963	RIC8A
ENSG00000182272	B4GALNT4
ENSG00000184363	PKP3
ENSG00000177666	PNPLA2
ENSG00000177700	POLR2L
ENSG00000021762	OSBPL5
ENSG00000175348	TMEM9B
ENSG00000201998	SNORA23
ENSG00000133812	SBF2
ENSG00000170242	USP47
ENSG00000187486	KCNJ11
ENSG00000135387	CAPRIN1
ENSG00000085117	CD82
ENSG00000149091	DGKZ
ENSG00000175213	ZNF408
ENSG00000110104	CCDC86
ENSG00000110107	PRPF19
ENSG00000149476	TKFC
ENSG00000149483	TMEM138
ENSG00000149480	MTA2
ENSG00000185085	INTS5
ENSG00000185670	ZBTB3
ENSG00000168569	TMEM223
ENSG00000162231	NXF1
ENSG00000168539	CHRM1
ENSG00000168005	SPINDOC
ENSG00000176340	COX8A
ENSG00000126500	FLRT1
ENSG00000173486	FKBP2
ENSG00000173457	PPP1R14B
ENSG00000126432	PRDX5
ENSG00000171219	CDC42BPG
ENSG00000197136	PCNX3
ENSG00000175602	CCDC85B
ENSG00000175467	SART1
ENSG00000175115	PACS1
ENSG00000174996	KLC2
ENSG00000174684	B4GAT1
ENSG00000174080	CTSF
ENSG00000239306	RBM14
ENSG00000173156	RHOD
ENSG00000172932	ANKRD13D
ENSG00000175463	TBC1D10C
ENSG00000110721	CHKA
ENSG00000162337	LRP5
ENSG00000256508	MRGPRF-AS1
ENSG00000168040	FADD
ENSG00000137496	IL18BP
ENSG00000207445	SNORD15B
ENSG00000178301	AQP11
ENSG00000170209	ANKK1
ENSG00000109906	ZBTB16
ENSG00000076053	RBM7
ENSG00000149591	TAGLN
ENSG00000110400	NECTIN1
ENSG00000137699	TRIM29
ENSG00000197798	FAM118B
ENSG00000110063	DCPS
ENSG00000149418	ST14
ENSG00000151502	VPS26B
ENSG00000171823	FBXL14
ENSG00000197837	HIST4H4
ENSG00000167548	KMT2D
ENSG00000110911	SLC11A2
ENSG00000123395	ATG101
ENSG00000139651	ZNF740
ENSG00000139645	ANKRD52
ENSG00000170581	STAT2
ENSG00000166860	ZBTB39
ENSG00000139266	2019-03-09
ENSG00000198673	FAM19A2
ENSG00000212443	SNORA53
ENSG00000139428	MMAB
ENSG00000278993	AC002350.1
ENSG00000111249	CUX2
ENSG00000111331	OAS3
ENSG00000111737	RAB35
ENSG00000089154	GCN1
ENSG00000089159	PXN
ENSG00000248008	NRAV
ENSG00000022840	RNF10
ENSG00000175970	UNC119B
ENSG00000157837	SPPL3
ENSG00000188735	TMEM120B
ENSG00000139725	RHOF
ENSG00000110987	BCL7A
ENSG00000139722	VPS37B
ENSG00000208892	SNORA49
ENSG00000185684	EP400P1
ENSG00000173141	MRPL57
ENSG00000228741	SPATA13
ENSG00000139514	SLC7A1
ENSG00000102804	TSC22D1
ENSG00000102554	KLF5
ENSG00000134884	ARGLU1
ENSG00000200785	SNORD8
ENSG00000129473	BCL2L2
ENSG00000258727	AL135999.1
ENSG00000139899	CBLN3
ENSG00000183032	SLC25A21
ENSG00000168282	MGAT2
ENSG00000089775	ZBTB25
ENSG00000119689	DLST
ENSG00000119686	FLVCR2
ENSG00000133935	ERG28
ENSG00000258301	VASH1-AS1
ENSG00000013523	ANGEL1
ENSG00000119669	IRF2BPL
ENSG00000252481	SCARNA13
ENSG00000183576	SETD3
ENSG00000196405	EVL
ENSG00000168350	DEGS2
ENSG00000100865	CINP
ENSG00000156381	ANKRD9
ENSG00000198752	CDC42BPB
ENSG00000166166	TRMT61A
ENSG00000126214	KLC1
ENSG00000100711	ZFYVE21
ENSG00000166183	ASPG
ENSG00000140104	CLBA1
ENSG00000179364	PACS2
ENSG00000254585	MAGEL2
ENSG00000207001	SNORD116-2
ENSG00000207442	SNORD116-6
ENSG00000261069	AC124312.3
ENSG00000169857	AVEN
ENSG00000188549	CCDC9B
ENSG00000128928	IVD
ENSG00000104142	VPS18
ENSG00000128917	DLL4
ENSG00000137877	SPTBN5
ENSG00000244879	GABPB1-AS1
ENSG00000166794	PPIB
ENSG00000189227	C15orf61
ENSG00000128973	CLN6
ENSG00000129028	THAP10
ENSG00000260898	ADPGK-AS1
ENSG00000205363	INSYN1
ENSG00000179335	CLK3
ENSG00000179151	EDC3
ENSG00000103653	CSK
ENSG00000177971	IMP3
ENSG00000136378	ADAMTS7
ENSG00000259642	ST20-AS1
ENSG00000156232	WHAMM
ENSG00000183655	KLHL25
ENSG00000157823	AP3S2
ENSG00000140548	ZNF710
ENSG00000182768	NGRN
ENSG00000129925	TMEM8A
ENSG00000103326	CAPN15
ENSG00000127580	WDR24
ENSG00000007520	TSR3
ENSG00000090581	GNPTG
ENSG00000100726	TELO2
ENSG00000131634	TMEM204
ENSG00000206053	JPT2
ENSG00000065054	SLC9A3R2
ENSG00000103197	TSC2
ENSG00000131653	TRAF7
ENSG00000184207	PGP
ENSG00000167968	DNASE1L2
ENSG00000162068	NTN3
ENSG00000205923	CEMP1
ENSG00000279162	AC141586.5
ENSG00000167977	KCTD5
ENSG00000167978	SRRM2
ENSG00000008516	MMP25
ENSG00000263072	ZNF213-AS1
ENSG00000281005	LINC00921
ENSG00000188827	SLX4
ENSG00000213918	DNASE1
ENSG00000103199	ZNF500
ENSG00000184857	TMEM186
ENSG00000187555	USP7
ENSG00000182108	DEXI
ENSG00000259954	IL21R-AS1
ENSG00000188322	SBK1
ENSG00000238045	AC009133.1
ENSG00000174938	SEZ6L2
ENSG00000149929	HIRIP3
ENSG00000169217	CD2BP2
ENSG00000169221	TBC1D10B
ENSG00000169957	ZNF768
ENSG00000239791	AC002310.2
ENSG00000156858	PRR14
ENSG00000196118	CCDC189
ENSG00000260852	FBXL19-AS1
ENSG00000175938	ORAI3
ENSG00000052344	PRSS8
ENSG00000129636	ITFG1
ENSG00000196470	SIAH1
ENSG00000102921	N4BP1
ENSG00000103479	RBL2
ENSG00000087245	MMP2
ENSG00000159461	AMFR
ENSG00000135736	CCDC102A
ENSG00000140854	KATNB1
ENSG00000166188	ZNF319
ENSG00000102996	MMP15
ENSG00000125149	C16orf70
ENSG00000237172	B3GNT9
ENSG00000102871	TRADD
ENSG00000176387	HSD11B2
ENSG00000102901	CENPT
ENSG00000168286	THAP11
ENSG00000159792	PSKH1
ENSG00000182810	DDX28
ENSG00000103056	SMPD3
ENSG00000103044	HAS3
ENSG00000132612	VPS4A
ENSG00000258429	PDF
ENSG00000132603	NIP7
ENSG00000141101	NOB1
ENSG00000132613	MTSS1L
ENSG00000140836	ZFHX3
ENSG00000090863	GLG1
ENSG00000153815	CMIP
ENSG00000135686	KLHL36
ENSG00000153786	ZDHHC7
ENSG00000131149	GSE1
ENSG00000179588	ZFPM1
ENSG00000268218	AC137932.3
ENSG00000167522	ANKRD11
ENSG00000197912	SPG7
ENSG00000158792	SPATA2L
ENSG00000187741	FANCA
ENSG00000204991	SPIRE2
ENSG00000258839	MC1R
ENSG00000177946	CENPBD1
ENSG00000070444	MNT
ENSG00000040531	CTNS
ENSG00000074755	ZZEF1
ENSG00000161920	MED11
ENSG00000129250	KIF1C
ENSG00000108839	ALOX12
ENSG00000175826	CTDNEP1
ENSG00000213859	KCTD11
ENSG00000169992	NLGN2
ENSG00000174282	ZBTB4
ENSG00000170004	CHD3
ENSG00000252835	SCARNA21
ENSG00000178971	CTC1
ENSG00000187688	TRPV2
ENSG00000181350	LRRC75A
ENSG00000154803	FLCN
ENSG00000141026	MED9
ENSG00000108557	RAI1
ENSG00000175662	TOM1L2
ENSG00000141034	GID4
ENSG00000266677	AC087164.1
ENSG00000124422	USP22
ENSG00000007202	KIAA0100
ENSG00000266642	AC024267.6
ENSG00000168792	ABHD15
ENSG00000198783	ZNF830
ENSG00000092871	RFFL
ENSG00000108344	PSMD3
ENSG00000126351	THRA
ENSG00000188895	MSL1
ENSG00000186847	KRT14
ENSG00000173801	JUP
ENSG00000178502	KLHL11
ENSG00000173786	CNP
ENSG00000108773	KAT2A
ENSG00000108784	NAGLU
ENSG00000108786	HSD17B1
ENSG00000266962	AC067852.2
ENSG00000131475	VPS25
ENSG00000183978	COA3
ENSG00000067596	DHX8
ENSG00000161664	ASB16
ENSG00000161682	FAM171A2
ENSG00000267288	AC138150.2
ENSG00000108433	GOSR2
ENSG00000198933	TBKBP1
ENSG00000141295	SCRN2
ENSG00000167182	SP2
ENSG00000159182	PRAC1
ENSG00000159184	HOXB13
ENSG00000121104	FAM117A
ENSG00000136444	RSAD1
ENSG00000011260	UTP18
ENSG00000121060	TRIM25
ENSG00000005379	TSPOAP1
ENSG00000265148	TSPOAP1-AS1
ENSG00000136490	LIMD2
ENSG00000108592	FTSJ3
ENSG00000178607	ERN1
ENSG00000215769	ARHGAP27P1-BPTFP1-KPNA2P3
ENSG00000246731	MGC16275
ENSG00000109089	CDR2L
ENSG00000125449	ARMC7
ENSG00000132481	TRIM47
ENSG00000167880	EVPL
ENSG00000182473	EXOC7
ENSG00000129646	QRICH2
ENSG00000161544	CYGB
ENSG00000092931	MFSD11
ENSG00000141524	TMC6
ENSG00000035862	TIMP2
ENSG00000141582	CBX4
ENSG00000167291	TBC1D16
ENSG00000176108	CHMP6
ENSG00000280351	AC127496.7
ENSG00000260005	AC027601.1
ENSG00000182446	NPLOC4
ENSG00000197063	MAFG
ENSG00000169683	LRRC45
ENSG00000176155	CCDC57
ENSG00000169660	HEXD
ENSG00000141568	FOXK2
ENSG00000141556	TBCD
ENSG00000141579	ZNF750
ENSG00000176014	TUBB6
ENSG00000067900	ROCK1
ENSG00000075643	MOCOS
ENSG00000101665	SMAD7
ENSG00000176624	MEX3C
ENSG00000207233	SNORA37
ENSG00000133313	CNDP2
ENSG00000261126	RBFADN
ENSG00000178184	PARD6G
ENSG00000105556	MIER2
ENSG00000183186	C2CD4C
ENSG00000129946	SHC2
ENSG00000141933	TPGS1
ENSG00000099822	HCN2
ENSG00000099821	POLRMT
ENSG00000070404	FSTL3
ENSG00000116017	ARID3A
ENSG00000118046	STK11
ENSG00000248015	AC005329.1
ENSG00000130005	GAMT
ENSG00000115255	REEP6
ENSG00000071655	MBD3
ENSG00000127540	UQCR11
ENSG00000079313	REXO1
ENSG00000129911	KLF16
ENSG00000213638	ADAT3
ENSG00000133275	CSNK1G2
ENSG00000172081	MOB3A
ENSG00000104885	DOT1L
ENSG00000267122	AC004490.1
ENSG00000104897	SF3A2
ENSG00000099800	TIMM13
ENSG00000176619	LMNB2
ENSG00000176533	GNG7
ENSG00000176490	DIRAS1
ENSG00000141873	SLC39A3
ENSG00000104969	SGTA
ENSG00000141905	NFIC
ENSG00000105325	FZR1
ENSG00000179855	GIPC3
ENSG00000105298	CACTIN
ENSG00000186111	PIP5K1C
ENSG00000183617	MRPL54
ENSG00000167658	EEF2
ENSG00000105229	PIAS4
ENSG00000105248	YJU2
ENSG00000167670	CHAF1A
ENSG00000074842	MYDGF
ENSG00000141965	FEM1A
ENSG00000269604	AC005523.2
ENSG00000127666	TICAM1
ENSG00000130254	SAFB2
ENSG00000130255	RPL36
ENSG00000174886	NDUFA11
ENSG00000130382	MLLT1
ENSG00000125652	ALKBH7
ENSG00000125648	SLC25A23
ENSG00000125730	C3
ENSG00000171105	INSR
ENSG00000076826	CAMSAP3
ENSG00000142459	EVI5L
ENSG00000178531	CTXN1
ENSG00000269386	RAB11B-AS1
ENSG00000185236	RAB11B
ENSG00000099783	HNRNPM
ENSG00000244165	P2RY11
ENSG00000105401	CDC37
ENSG00000267100	ILF3-DT
ENSG00000099203	TMED1
ENSG00000142453	CARM1
ENSG00000130733	YIPF2
ENSG00000142444	TIMM29
ENSG00000130158	DOCK6
ENSG00000173928	SWSAP1
ENSG00000105583	WDR83OS
ENSG00000179271	GADD45GIP1
ENSG00000008441	NFIX
ENSG00000104903	LYL1
ENSG00000160877	NACC1
ENSG00000132005	RFX1
ENSG00000267169	AC022098.1
ENSG00000074181	NOTCH3
ENSG00000141867	BRD4
ENSG00000127528	KLF2
ENSG00000160113	NR2F6
ENSG00000127220	ABHD8
ENSG00000130311	DDA1
ENSG00000105639	JAK3
ENSG00000099308	MAST3
ENSG00000130517	PGPEP1
ENSG00000130513	GDF15
ENSG00000167487	KLHL26
ENSG00000064607	SUGP2
ENSG00000181035	SLC25A42
ENSG00000254901	BORCS8
ENSG00000129933	MAU2
ENSG00000166289	PLEKHF1
ENSG00000121297	TSHZ3
ENSG00000166398	KIAA0355
ENSG00000126261	UBA2
ENSG00000105707	HPN
ENSG00000105679	GAPDHS
ENSG00000236144	TMEM147-AS1
ENSG00000267439	AD000671.3
ENSG00000126243	LRFN3
ENSG00000205138	SDHAF1
ENSG00000105738	SIPA1L3
ENSG00000130669	PAK4
ENSG00000128011	LRFN1
ENSG00000130758	MAP3K10
ENSG00000142039	CCDC97
ENSG00000105329	TGFB1
ENSG00000105372	RPS19
ENSG00000028277	POU2F2
ENSG00000167625	ZNF526
ENSG00000124466	LYPD3
ENSG00000131116	ZNF428
ENSG00000105767	CADM4
ENSG00000130202	NECTIN2
ENSG00000130203	APOE
ENSG00000189114	BLOC1S3
ENSG00000125753	VASP
ENSG00000177051	FBXO46
ENSG00000177045	SIX5
ENSG00000104936	DMPK
ENSG00000170604	IRF2BP1
ENSG00000176182	MYPOP
ENSG00000204851	PNMA8B
ENSG00000204850	AC011484.1
ENSG00000105281	SLC1A5
ENSG00000130748	TMEM160
ENSG00000130749	ZC3H4
ENSG00000257704	INAFM1
ENSG00000105438	KDELR1
ENSG00000105447	GRWD1
ENSG00000105516	DBP
ENSG00000074219	TEAD2
ENSG00000104870	FCGRT
ENSG00000126464	PRR12
ENSG00000126461	SCAF1
ENSG00000196961	AP2A1
ENSG00000104960	PTOV1
ENSG00000213024	NUP62
ENSG00000142513	ACP4
ENSG00000186806	VSIG10L
ENSG00000105063	PPP6R1
ENSG00000160472	TMEM190
ENSG00000218891	ZNF579
ENSG00000179943	FIZ1
ENSG00000063244	U2AF2
ENSG00000063245	EPN1
ENSG00000197951	ZNF71
ENSG00000083817	ZNF416
ENSG00000121413	ZSCAN18
ENSG00000182318	ZSCAN22
ENSG00000268895	A1BG-AS1
ENSG00000268049	AC012313.2
ENSG00000131849	ZNF132
ENSG00000249471	ZNF324B
ENSG00000083807	SLC27A5
ENSG00000130725	UBE2M
ENSG00000130508	PXDN
ENSG00000205795	CYS1
ENSG00000143867	OSR1
ENSG00000118960	HS1BP3
ENSG00000163794	UCN
ENSG00000115207	GTF3C2
ENSG00000163171	CDC42EP3
ENSG00000231312	MAP4K3-DT
ENSG00000057935	MTA3
ENSG00000116016	EPAS1
ENSG00000171150	SOCS5
ENSG00000119888	EPCAM
ENSG00000138081	FBXO11
ENSG00000244617	ASPRV1
ENSG00000179818	PCBP1-AS1
ENSG00000169564	PCBP1
ENSG00000135631	RAB11FIP5
ENSG00000135632	SMYD5
ENSG00000115317	HTRA2
ENSG00000168874	ATOH8
ENSG00000239305	RNF103
ENSG00000172071	EIF2AK3
ENSG00000155066	PROM2
ENSG00000084090	STARD7
ENSG00000144028	SNRNP200
ENSG00000158158	CNNM4
ENSG00000115073	ACTR1B
ENSG00000115526	CHST10
ENSG00000136709	WDR33
ENSG00000136720	HS6ST1
ENSG00000136699	SMPD4
ENSG00000072135	PTPN18
ENSG00000177917	ARL6IP6
ENSG00000115183	TANC1
ENSG00000170035	UBE2E3
ENSG00000144339	TMEFF2
ENSG00000144579	CTDSP1
ENSG00000163497	FEV
ENSG00000115649	CNPPD1
ENSG00000163521	GLB1L
ENSG00000123992	DNPEP
ENSG00000188760	TMEM198
ENSG00000123999	INHA
ENSG00000169047	IRS1
ENSG00000144535	DIS3L2
ENSG00000252010	SCARNA5
ENSG00000251791	SCARNA6
ENSG00000188042	ARL4C
ENSG00000144476	ACKR3
ENSG00000065802	ASB1
ENSG00000063660	GPC1
ENSG00000115685	PPP1R7
ENSG00000168385	2019-09-02
ENSG00000115694	STK25
ENSG00000176720	BOK
ENSG00000176946	THAP4
ENSG00000168395	ING5
ENSG00000177732	SOX12
ENSG00000101255	TRIB3
ENSG00000088882	CPXM1
ENSG00000125901	MRPS26
ENSG00000125817	CENPB
ENSG00000101224	CDC25B
ENSG00000125843	AP5S1
ENSG00000088888	MAVS
ENSG00000125779	PANK2
ENSG00000125845	BMP2
ENSG00000125869	LAMP5
ENSG00000101384	JAG1
ENSG00000132669	RIN2
ENSG00000188559	RALGAPA2
ENSG00000132661	NXT1
ENSG00000101463	SYNDIG1
ENSG00000077984	CST7
ENSG00000100994	PYGB
ENSG00000100997	ABHD12
ENSG00000101004	NINL
ENSG00000088320	REM1
ENSG00000179772	FOXS1
ENSG00000101400	SNTA1
ENSG00000182584	ACTL10
ENSG00000101412	E2F1
ENSG00000101421	CHMP4B
ENSG00000131067	GGT7
ENSG00000100983	GSS
ENSG00000101000	PROCR
ENSG00000125966	MMP24
ENSG00000080845	DLGAP4
ENSG00000132821	VSTM2L
ENSG00000201512	SNORA71C
ENSG00000200354	SNORA71D
ENSG00000183798	EMILIN3
ENSG00000149634	SPATA25
ENSG00000124257	NEURL2
ENSG00000100979	PLTP
ENSG00000100982	PCIF1
ENSG00000198026	ZNF335
ENSG00000100985	MMP9
ENSG00000124160	NCOA5
ENSG00000124126	PREX1
ENSG00000101126	ADNP
ENSG00000054793	ATP9A
ENSG00000124225	PMEPA1
ENSG00000215440	NPEPL1
ENSG00000130699	TAF4
ENSG00000130702	LAMA5
ENSG00000149679	CABLES2
ENSG00000130700	GATA5
ENSG00000101189	MRGBP
ENSG00000060491	OGFR
ENSG00000101191	DIDO1
ENSG00000149658	YTHDF1
ENSG00000125534	PPDPF
ENSG00000183260	ABHD16B
ENSG00000130590	SAMD10
ENSG00000101161	PRPF6
ENSG00000203883	SOX18
ENSG00000154734	ADAMTS1
ENSG00000156273	BACH1
ENSG00000142149	HUNK
ENSG00000142207	URB1
ENSG00000159231	CBR3
ENSG00000142197	DOP1B
ENSG00000183486	MX2
ENSG00000235023	AP001626.1
ENSG00000233056	ERVH48-1
ENSG00000160213	CSTB
ENSG00000160226	CFAP410
ENSG00000160233	LRRC3
ENSG00000186866	POFUT2
ENSG00000173638	SLC19A1
ENSG00000160299	PCNT
ENSG00000183307	TMEM121B
ENSG00000243156	MICAL3
ENSG00000184979	USP18
ENSG00000184058	TBX1
ENSG00000185838	GNB1L
ENSG00000093010	COMT
ENSG00000099910	KLHL22
ENSG00000099917	MED15
ENSG00000241973	PI4KA
ENSG00000128228	SDF2L1
ENSG00000187792	ZNF70
ENSG00000197077	KIAA1671
ENSG00000169184	MN1
ENSG00000235954	TTC28-AS1
ENSG00000183765	CHEK2
ENSG00000100280	AP1B1
ENSG00000184117	NIPSNAP1
ENSG00000186575	NF2
ENSG00000100319	ZMAT5
ENSG00000268812	AC004264.1
ENSG00000099995	SF3A1
ENSG00000099999	RNF215
ENSG00000254835	RNF185-AS1
ENSG00000100170	SLC5A1
ENSG00000100302	RASD2
ENSG00000100320	RBFOX2
ENSG00000100345	MYH9
ENSG00000100385	IL2RB
ENSG00000128340	RAC2
ENSG00000128283	CDC42EP1
ENSG00000100092	SH3BP1
ENSG00000233360	Z83844.2
ENSG00000273899	NOL12
ENSG00000100106	TRIOBP
ENSG00000189060	H1F0
ENSG00000100139	MICALL1
ENSG00000228274	AL021707.2
ENSG00000100226	GTPBP1
ENSG00000100246	DNAL4
ENSG00000183741	CBX6
ENSG00000128394	APOBEC3F
ENSG00000100311	PDGFB
ENSG00000100321	SYNGR1
ENSG00000100324	TAB1
ENSG00000128272	ATF4
ENSG00000100393	EP300
ENSG00000100403	ZC3H7B
ENSG00000183864	TOB2
ENSG00000172346	CSDC2
ENSG00000100147	CCDC134
ENSG00000235568	NFAM1
ENSG00000188636	RTL6
ENSG00000197182	MIRLET7BHG
ENSG00000075234	TTC38
ENSG00000075275	CELSR1
ENSG00000219438	FAM19A5
ENSG00000182858	ALG12
ENSG00000198355	PIM3
ENSG00000196576	PLXNB2
ENSG00000100241	SBF1
ENSG00000130487	KLHDC7B
ENSG00000205559	CHKB-DT
ENSG00000241553	ARPC4
ENSG00000157150	TIMP4
ENSG00000144711	IQSEC1
ENSG00000132182	NUP210
ENSG00000077097	TOP2B
ENSG00000144659	SLC25A38
ENSG00000093183	SEC22C
ENSG00000114853	ZBTB47
ENSG00000160796	NBEAL2
ENSG00000181555	SETD2
ENSG00000114270	COL7A1
ENSG00000068745	IP6K2
ENSG00000177479	ARIH2
ENSG00000178057	NDUFAF3
ENSG00000177352	CCDC71
ENSG00000145022	TCTA
ENSG00000164061	BSN
ENSG00000164062	APEH
ENSG00000182179	UBA7
ENSG00000230454	U73166.1
ENSG00000126062	TMEM115
ENSG00000259956	RBM15B
ENSG00000114767	RRP9
ENSG00000164086	DUSP7
ENSG00000010322	NISCH
ENSG00000010327	STAB1
ENSG00000244161	FLNB-AS1
ENSG00000168309	FAM107A
ENSG00000113924	HGD
ENSG00000065485	PDIA5
ENSG00000082781	ITGB5
ENSG00000114554	PLXNA1
ENSG00000114626	ABTB1
ENSG00000175792	RUVBL1
ENSG00000132394	EEFSEC
ENSG00000179348	GATA2
ENSG00000240682	ISY1
ENSG00000183624	HMCES
ENSG00000184897	H1FX
ENSG00000004399	PLXND1
ENSG00000240303	ACAD11
ENSG00000081307	UBA5
ENSG00000091527	CDV3
ENSG00000158163	DZIP1L
ENSG00000175040	CHST2
ENSG00000181744	DIPK2A
ENSG00000163659	TIPARP
ENSG00000163558	PRKCI
ENSG00000284753	EEF1AKMT4
ENSG00000163888	CAMK2N2
ENSG00000152492	CCDC50
ENSG00000114315	HES1
ENSG00000185112	FAM43A
ENSG00000061938	TNK2
ENSG00000072274	TFRC
ENSG00000163961	RNF168
ENSG00000174004	NRROS
ENSG00000228109	MELTF-AS1
ENSG00000163975	MELTF
ENSG00000196810	CTBP1-DT
ENSG00000168924	LETM1
ENSG00000123933	MXD4
ENSG00000063978	RNF4
ENSG00000249673	NOP14-AS1
ENSG00000163132	MSX1
ENSG00000170801	HTRA3
ENSG00000155275	TRMT44
ENSG00000145147	SLIT2
ENSG00000109610	SOD3
ENSG00000231160	KLF3-AS1
ENSG00000109171	SLAIN2
ENSG00000109220	CHIC2
ENSG00000084092	NOA1
ENSG00000269559	AC093677.2
ENSG00000186212	SOWAHB
ENSG00000138759	FRAS1
ENSG00000164022	AIMP1
ENSG00000138735	PDE5A
ENSG00000170390	DCLK2
ENSG00000109670	FBXW7
ENSG00000164116	GUCY1A1
ENSG00000129116	PALLD
ENSG00000109576	AADAT
ENSG00000164366	CCDC127
ENSG00000188242	PP7080
ENSG00000112877	CEP72
ENSG00000171368	TPPP
ENSG00000071539	TRIP13
ENSG00000145494	NDUFS6
ENSG00000112977	DAP
ENSG00000183580	FBXL7
ENSG00000173545	ZNF622
ENSG00000082196	C1QTNF3
ENSG00000112964	GHR
ENSG00000112996	MRPS30
ENSG00000152684	PELO
ENSG00000178175	ZNF366
ENSG00000145703	IQGAP2
ENSG00000238961	SNORA47
ENSG00000248483	POU5F2
ENSG00000247121	AC009126.1
ENSG00000181751	C5orf30
ENSG00000080709	KCNN2
ENSG00000177879	AP3S1
ENSG00000177733	HNRNPA0
ENSG00000120733	KDM3B
ENSG00000243056	EIF4EBP3
ENSG00000256453	DND1
ENSG00000170445	HARS
ENSG00000113209	PCDHB5
ENSG00000113555	PCDH12
ENSG00000113657	DPYSL3
ENSG00000169252	ADRB2
ENSG00000164296	TIGD6
ENSG00000070614	NDST1
ENSG00000177556	ATOX1
ENSG00000155506	LARP1
ENSG00000082516	GEMIN5
ENSG00000113645	WWC1
ENSG00000204767	INSYN2B
ENSG00000072786	STK10
ENSG00000212402	SNORA74B
ENSG00000146066	HIGD2A
ENSG00000146083	RNF44
ENSG00000169223	LMAN2
ENSG00000113758	DBN1
ENSG00000184840	TMED9
ENSG00000145911	N4BP3
ENSG00000176783	RUFY1
ENSG00000161011	SQSTM1
ENSG00000161010	MRNIP
ENSG00000037280	FLT4
ENSG00000131446	MGAT1
ENSG00000278970	HEIH
ENSG00000164379	FOXQ1
ENSG00000239264	TXNDC5
ENSG00000007944	MYLIP
ENSG00000137198	GMPR
ENSG00000172197	MBOAT1
ENSG00000278637	HIST1H4A
ENSG00000278705	HIST1H4B
ENSG00000187837	HIST1H1C
ENSG00000168298	HIST1H1E
ENSG00000277157	HIST1H4D
ENSG00000124575	HIST1H1D
ENSG00000277775	HIST1H3F
ENSG00000146109	ABT1
ENSG00000196787	HIST1H2AG
ENSG00000274997	HIST1H2AH
ENSG00000278828	HIST1H3H
ENSG00000275221	HIST1H2AK
ENSG00000276903	HIST1H2AL
ENSG00000184357	HIST1H1B
ENSG00000275379	HIST1H3I
ENSG00000269293	ZSCAN16-AS1
ENSG00000187626	ZKSCAN4
ENSG00000137288	UQCC2
ENSG00000064999	ANKS1A
ENSG00000023892	DEF6
ENSG00000156711	MAPK13
ENSG00000137200	CMTR1
ENSG00000198937	CCDC167
ENSG00000112139	MDGA1
ENSG00000164626	KCNK5
ENSG00000188112	C6orf132
ENSG00000124659	TBCC
ENSG00000137161	CNPY3
ENSG00000124587	PEX6
ENSG00000124733	MEA1
ENSG00000124541	RRP36
ENSG00000180992	MRPL14
ENSG00000112320	SOBP
ENSG00000118689	FOXO3
ENSG00000135587	SMPD2
ENSG00000111817	DSE
ENSG00000236548	RNF217-AS1
ENSG00000169976	SF3B5
ENSG00000135604	STX11
ENSG00000268592	RAET1E-AS1
ENSG00000197081	IGF2R
ENSG00000071242	RPS6KA2
ENSG00000198221	AFDN-DT
ENSG00000197461	PDGFA
ENSG00000164818	DNAAF5
ENSG00000164880	INTS1
ENSG00000176349	AC104129.1
ENSG00000106266	SNX8
ENSG00000198286	CARD11
ENSG00000164916	FOXK1
ENSG00000157954	WIPI2
ENSG00000182095	TNRC18
ENSG00000011275	RNF216
ENSG00000136240	KDELR2
ENSG00000254369	HOXA-AS3
ENSG00000164708	PGAM2
ENSG00000015676	NUDCD3
ENSG00000122679	RAMP3
ENSG00000164742	ADCY1
ENSG00000136205	TNS3
ENSG00000106070	GRB10
ENSG00000239789	MRPS17
ENSG00000198039	ZNF273
ENSG00000169902	TPST1
ENSG00000179406	LINC00174
ENSG00000158321	AUTS2
ENSG00000185274	GALNT17
ENSG00000176410	DNAJC30
ENSG00000165171	METTL27
ENSG00000274523	RCC1L
ENSG00000274070	CASTOR2
ENSG00000265479	DTX2P1-UPK3BP1-PMS2P11
ENSG00000058091	CDK14
ENSG00000157240	FZD1
ENSG00000001630	CYP51A1
ENSG00000164715	LMTK2
ENSG00000006453	BAIAP2L1
ENSG00000106236	NPTX2
ENSG00000106246	PTCD1
ENSG00000121716	PILRB
ENSG00000146834	MEPCE
ENSG00000146830	GIGYF1
ENSG00000172336	POP7
ENSG00000176125	UFSP1
ENSG00000005075	POLR2J
ENSG00000170775	GPR37
ENSG00000179562	GCC1
ENSG00000128602	SMO
ENSG00000231721	LINC-PINT
ENSG00000146859	TMEM140
ENSG00000155561	NUP205
ENSG00000155660	PDIA4
ENSG00000204947	ZNF425
ENSG00000170260	ZNF212
ENSG00000196453	ZNF777
ENSG00000181444	ZNF467
ENSG00000196456	ZNF775
ENSG00000284691	AC073111.5
ENSG00000106560	GIMAP2
ENSG00000033050	ABCF2
ENSG00000033100	CHPF2
ENSG00000231419	LINC00689
ENSG00000154359	LONRF1
ENSG00000147408	CSGALNACT1
ENSG00000158941	CCAR2
ENSG00000120915	EPHX2
ENSG00000186918	ZNF395
ENSG00000012232	EXTL3
ENSG00000197892	KIF13B
ENSG00000157110	RBPMS
ENSG00000197265	GTF2E2
ENSG00000183779	ZNF703
ENSG00000020181	ADGRA2
ENSG00000104332	SFRP1
ENSG00000158669	GPAT4
ENSG00000120925	RNF170
ENSG00000137574	TGS1
ENSG00000254254	AC012349.1
ENSG00000171316	CHD7
ENSG00000183808	RBM12B
ENSG00000178764	ZHX2
ENSG00000104415	WISP1
ENSG00000248492	ZFAT-AS1
ENSG00000131773	KHDRBS3
ENSG00000022567	SLC45A4
ENSG00000171045	TSNARE1
ENSG00000185730	ZNF696
ENSG00000014164	ZC3H3
ENSG00000178209	PLEC
ENSG00000179832	MROH1
ENSG00000260428	SCX
ENSG00000185000	DGAT1
ENSG00000167702	KIFC2
ENSG00000255182	AC084125.2
ENSG00000197363	ZNF517
ENSG00000183784	C9orf66
ENSG00000107104	KANK1
ENSG00000177076	ACER2
ENSG00000198680	TUSC1
ENSG00000197579	TOPORS
ENSG00000005238	FAM214B
ENSG00000137076	TLN1
ENSG00000215183	MSMP
ENSG00000147912	FBXO10
ENSG00000122741	DCAF10
ENSG00000272904	AL390726.3
ENSG00000107282	APBA1
ENSG00000107362	ABHD17B
ENSG00000196781	TLE1
ENSG00000187764	SEMA4D
ENSG00000130222	GADD45G
ENSG00000127080	IPPK
ENSG00000197724	PHF2
ENSG00000158079	PTPDC1
ENSG00000185920	PTCH1
ENSG00000165138	ANKS6
ENSG00000165029	ABCA1
ENSG00000119318	RAD23B
ENSG00000136826	KLF4
ENSG00000070061	ELP1
ENSG00000095397	WHRN
ENSG00000148219	ASTN2
ENSG00000148180	GSN
ENSG00000119421	NDUFA8
ENSG00000136950	ARPC5L
ENSG00000136859	ANGPTL2
ENSG00000167114	SLC27A4
ENSG00000119333	WDR34
ENSG00000119335	SET
ENSG00000160445	ZER1
ENSG00000167136	ENDOG
ENSG00000175283	DOLK
ENSG00000095319	NUP188
ENSG00000204054	LINC00963
ENSG00000167157	PRRX2
ENSG00000097007	ABL1
ENSG00000050555	LAMC3
ENSG00000130723	PRRC2B
ENSG00000176868	AL358781.1
ENSG00000148296	SURF6
ENSG00000148291	SURF2
ENSG00000169925	BRD3
ENSG00000196363	WDR5
ENSG00000186350	RXRA
ENSG00000226706	AL161452.1
ENSG00000165684	SNAPC4
ENSG00000148384	INPP5E
ENSG00000148400	NOTCH1
ENSG00000165716	DIPK1B
ENSG00000233016	SNHG7
ENSG00000228544	CCDC183-AS1
ENSG00000196642	RABL6
ENSG00000127191	TRAF2
ENSG00000176248	ANAPC2
ENSG00000187713	TMEM203
ENSG00000197191	CYSRT1
ENSG00000198113	TOR4A
ENSG00000198435	NRARP
ENSG00000188747	NOXA1
ENSG00000182154	MRPL41
ENSG00000165724	ZMYND19
ENSG00000146950	SHROOM2
ENSG00000047230	CTPS2
ENSG00000188158	NHS
ENSG00000147123	NDUFB11
ENSG00000068354	TBC1D25
ENSG00000102057	KCND1
ENSG00000068394	GPKOW
ENSG00000101997	CCDC22
ENSG00000049769	PPP1R3F
ENSG00000124313	IQSEC2
ENSG00000184083	FAM120C
ENSG00000158526	TSR2
ENSG00000102302	FGD1
ENSG00000169188	APEX2
ENSG00000187601	MAGEH1
ENSG00000090776	EFNB1
ENSG00000130054	FAM155B
ENSG00000186912	P2RY4
ENSG00000184481	FOXO4
ENSG00000198934	MAGEE1
ENSG00000157514	TSC22D3
ENSG00000080561	MID2
ENSG00000125352	RNF113A
ENSG00000125356	NDUFA1
ENSG00000182890	GLUD2
ENSG00000198354	DCAF12L2
ENSG00000122122	SASH3
ENSG00000203950	RTL8A
ENSG00000178947	SMIM10L2A
ENSG00000238039	AC244197.2
ENSG00000235703	LINC00894
ENSG00000130821	SLC6A8
ENSG00000101986	ABCD1
ENSG00000172534	HCFC1
ENSG00000177854	TMEM187
ENSG00000197180	CH17-340M24.3
ENSG00000130827	PLXNA3
ENSG00000102178	UBL4A
ENSG00000084623	EIF3I
ENSG00000183317	EPHA10
ENSG00000143375	CGN
ENSG00000185736	ADARB2
ENSG00000253626	EIF5AL1
ENSG00000149328	GLB1L2
ENSG00000135392	DNAJC14
ENSG00000135452	TSPAN31
ENSG00000015133	CCDC88C
ENSG00000103260	METRN
ENSG00000065427	KARS
ENSG00000167515	TRAPPC2L
ENSG00000141252	VPS53
ENSG00000220205	VAMP2
ENSG00000091542	ALKBH5
ENSG00000183153	GJD3
ENSG00000266208	AC080112.1
ENSG00000108312	UBTF
ENSG00000167680	SEMA6B
ENSG00000160961	ZNF333
ENSG00000130518	IQCN
ENSG00000105662	CRTC1
ENSG00000130881	LRP3
ENSG00000176531	PHLDB3
ENSG00000167378	IRGQ
ENSG00000104853	CLPTM1
ENSG00000169136	ATF5
ENSG00000142544	CTU1
ENSG00000208772	SNORD94
ENSG00000197586	ENTPD6
ENSG00000157538	VPS26C
ENSG00000144560	VGLL4
ENSG00000221883	ARIH2OS
ENSG00000248724	NPHP3-AS1
ENSG00000241313	WWTR1-AS1
ENSG00000113810	SMC4
ENSG00000109685	NSD2
ENSG00000170153	RNF150
ENSG00000245112	SMARCA5-AS1
ENSG00000069011	PITX1
ENSG00000246323	AC113382.1
ENSG00000171604	CXXC5
ENSG00000187678	SPRY4
ENSG00000213347	MXD3
ENSG00000112659	CUL9
ENSG00000172432	GTPBP2
ENSG00000124608	AARS2
ENSG00000178199	ZC3H12D
ENSG00000196313	POM121
ENSG00000106479	ZNF862
ENSG00000165084	C8orf34
ENSG00000083307	GRHL2
ENSG00000181404	WASHC1
ENSG00000197694	SPTAN1
ENSG00000107021	TBC1D13
ENSG00000188483	IER5L
ENSG00000148331	ASB6
ENSG00000130653	PNPLA7
ENSG00000198753	PLXNB3
ENSG00000169962	TAS1R3
ENSG00000067606	PRKCZ
ENSG00000077549	CAPZB
ENSG00000084628	NKAIN1
ENSG00000116819	TFAP2E
ENSG00000134453	RBM17
ENSG00000272767	JMJD1C-AS1
ENSG00000237149	ZNF503-AS2
ENSG00000186907	RTN4RL2
ENSG00000167986	DDB1
ENSG00000172613	RAD9A
ENSG00000254550	OMP
ENSG00000214290	COLCA2
ENSG00000166105	GLB1L3
ENSG00000111252	SH2B3
ENSG00000213983	AP1G2
ENSG00000119636	BBOF1
ENSG00000233024	NPIPA9
ENSG00000140691	ARMC5
ENSG00000207948	MIR328
ENSG00000159714	ZDHHC1
ENSG00000103335	PIEZO1
ENSG00000197879	MYO1C
ENSG00000196689	TRPV1
ENSG00000196544	BORCS6
ENSG00000265206	AC004687.1
ENSG00000185262	UBALD2
ENSG00000167363	FN3K
ENSG00000264575	LINC00526
ENSG00000267493	CIRBP-AS1
ENSG00000178297	TMPRSS9
ENSG00000088256	GNA11
ENSG00000183397	C19orf71
ENSG00000127663	KDM4B
ENSG00000072062	PRKACA
ENSG00000072071	ADGRL1
ENSG00000089351	GRAMD1A
ENSG00000105221	AKT2
ENSG00000105321	CCDC9
ENSG00000134815	DHX34
ENSG00000119771	KLHL29
ENSG00000119787	ATL2
ENSG00000115902	SLC1A4
ENSG00000143995	MEIS1
ENSG00000172985	SH3RF3
ENSG00000168280	KIF5C
ENSG00000013441	CLK1
ENSG00000207611	MIR149
ENSG00000256073	URB1-AS1
ENSG00000230212	AP000688.1
ENSG00000205593	DENND6B
ENSG00000170837	GPR27
ENSG00000163884	KLF15
ENSG00000114654	EFCC1
ENSG00000145743	FBXL17
ENSG00000228672	PROB1
ENSG00000219607	PPP1R3G
ENSG00000048052	HDAC9
ENSG00000105855	ITGB8
ENSG00000224729	PCOLCE-AS1
ENSG00000240889	NDUFB2-AS1
ENSG00000204946	ZNF783
ENSG00000244151	AC010973.2
ENSG00000261455	LINC01003
ENSG00000104549	SQLE
ENSG00000160271	RALGDS
ENSG00000160360	GPSM1
ENSG00000228594	FNDC10
ENSG00000258634	AL160006.1
ENSG00000143179	UCK2
ENSG00000135823	STX6
ENSG00000224914	LINC00863
ENSG00000162105	SHANK2
ENSG00000278156	TSC22D1-AS1
ENSG00000068650	ATP11A
ENSG00000284343	MIR631
ENSG00000104731	KLHDC4
ENSG00000204584	FLJ45513
ENSG00000136485	DCAF7
ENSG00000132478	UNK
ENSG00000141522	ARHGDIA
ENSG00000081913	PHLPP1
ENSG00000226800	CACTIN-AS1
ENSG00000266437	MIR4746
ENSG00000205790	DPP9-AS1
ENSG00000130173	ANGPTL8
ENSG00000258674	AC011448.1
ENSG00000272333	KMT2B
ENSG00000079432	CIC
ENSG00000167562	ZNF701
ENSG00000149639	SOGA1
ENSG00000207554	MIR647
ENSG00000263681	MIR3197
ENSG00000266320	MIR3909
ENSG00000100376	FAM118A
ENSG00000134109	EDEM1
ENSG00000270959	LPP-AS2
ENSG00000159733	ZFYVE28
ENSG00000245748	AC097382.2
ENSG00000232021	LEF1-AS1
ENSG00000113296	THBS4
ENSG00000266751	MIR3661
ENSG00000246334	PRR7-AS1
ENSG00000204659	CBY3
ENSG00000164442	CITED2
ENSG00000130396	AFDN
ENSG00000223855	HRAT92
ENSG00000230487	PSMG3-AS1
ENSG00000232581	AC079742.1
ENSG00000205903	ZNF316
ENSG00000274272	AC069281.2
ENSG00000263790	MIR4473
ENSG00000232998	VPS13A-AS1
ENSG00000275549	STPG3-AS1
ENSG00000224281	SLC25A5-AS1
ENSG00000107929	LARP4B
ENSG00000254860	TMEM9B-AS1
ENSG00000254470	AP5B1
ENSG00000126217	MCF2L
ENSG00000233695	GAS6-AS1
ENSG00000235194	PPP1R3E
ENSG00000176715	ACSF3
ENSG00000179409	GEMIN4
ENSG00000168675	LDLRAD4
ENSG00000104983	CCDC61
ENSG00000223768	LINC00205
ENSG00000225733	FGD5-AS1
ENSG00000266780	MIR4444-2
ENSG00000239718	HLTF-AS1
ENSG00000259663	AC010478.1
ENSG00000253187	HOXA10-AS
ENSG00000225756	DBH-AS1
ENSG00000234230	ZFX-AS1
ENSG00000268575	AL031282.2
ENSG00000162585	FAAP20
ENSG00000117242	PINK1-AS
ENSG00000200087	SNORA73B
ENSG00000271383	NBPF19
ENSG00000266028	SRGAP2
ENSG00000204172	AGAP9
ENSG00000272692	AC010997.4
ENSG00000110057	UNC93B1
ENSG00000251143	AP002490.1
ENSG00000172269	DPAGT1
ENSG00000202538	RNU4-2
ENSG00000200795	RNU4-1
ENSG00000247373	AC055713.1
ENSG00000139842	CUL4A
ENSG00000183087	GAS6
ENSG00000165821	SALL2
ENSG00000170468	RIOX1
ENSG00000103202	NME4
ENSG00000161956	SENP3
ENSG00000274180	NATD1
ENSG00000004142	POLDIP2
ENSG00000004139	SARM1
ENSG00000131242	RAB11FIP4
ENSG00000108819	PPP1R9B
ENSG00000101544	ADNP2
ENSG00000005206	SPPL2B
ENSG00000161091	MFSD12
ENSG00000183248	PRR36
ENSG00000267383	AC011447.3
ENSG00000090006	LTBP4
ENSG00000185453	ZSWIM9
ENSG00000142409	ZNF787
ENSG00000232098	AC012313.1
ENSG00000231969	AC007364.1
ENSG00000275458	MIR6809
ENSG00000247315	ZCCHC3
ENSG00000275993	SIK1B
ENSG00000281358	RASSF1-AS1
ENSG00000250312	ZNF718
ENSG00000177738	AC025171.1
ENSG00000233006	MIR3936HG
ENSG00000226824	AC006001.2
ENSG00000232729	AC211433.1
ENSG00000272391	POM121C
ENSG00000169894	MUC3A
ENSG00000170265	ZNF282
ENSG00000178814	OPLAH
ENSG00000261236	BOP1
ENSG00000164976	MYORG
ENSG00000274115	MIR6081
ENSG00000227610	FRMPD3-AS1
ENSG00000275110	MIR6087
ENSG00000187583	PLEKHN1
ENSG00000272512	AL645608.7
ENSG00000160087	UBE2J2
ENSG00000242485	MRPL20
ENSG00000272455	AL391244.2
ENSG00000197530	MIB2
ENSG00000189339	SLC35E2B
ENSG00000269737	AL691432.1
ENSG00000231050	AL109917.1
ENSG00000271806	AL590822.2
ENSG00000182873	PRKCZ-AS1
ENSG00000157911	PEX10
ENSG00000149527	PLCH2
ENSG00000130762	ARHGEF16
ENSG00000116213	WRAP73
ENSG00000158286	RNF207
ENSG00000142599	RERE
ENSG00000223989	AL357140.1
ENSG00000177000	MTHFR
ENSG00000237938	AL450998.2
ENSG00000055070	SZRD1
ENSG00000227751	AC004824.1
ENSG00000230424	EMC1-AS1
ENSG00000117305	HMGCL
ENSG00000157978	LDLRAP1
ENSG00000117643	MAN1C1
ENSG00000198830	HMGN2
ENSG00000142765	SYTL1
ENSG00000227050	AL512288.1
ENSG00000186056	MATN1-AS1
ENSG00000224066	AL049795.1
ENSG00000225828	FAM229A
ENSG00000121905	HPCA
ENSG00000004455	AK2
ENSG00000239636	AC004865.2
ENSG00000214193	SH3D21
ENSG00000142694	EVA1B
ENSG00000234694	AL139289.2
ENSG00000142949	PTPRF
ENSG00000225721	AL592166.1
ENSG00000117480	FAAH
ENSG00000154222	CC2D1B
ENSG00000121310	ECHDC2
ENSG00000236723	AL606760.2
ENSG00000116221	MRPL37
ENSG00000157216	SSBP3
ENSG00000260879	AL359258.2
ENSG00000273010	AL360270.3
ENSG00000231437	LINC01750
ENSG00000225075	AL603832.1
ENSG00000162836	ACP6
ENSG00000118292	C1orf54
ENSG00000259357	AL590133.2
ENSG00000143537	ADAM15
ENSG00000160753	RUSC1
ENSG00000160789	LMNA
ENSG00000163472	TMEM79
ENSG00000143319	ISG20L2
ENSG00000224985	AL590714.1
ENSG00000143252	SDHC
ENSG00000185630	PBX1
ENSG00000143183	TMCO1
ENSG00000135870	RC3H1
ENSG00000116750	UCHL5
ENSG00000231691	AL592114.3
ENSG00000162889	MAPKAPK2
ENSG00000117625	RCOR3
ENSG00000174606	ANGEL2
ENSG00000186205	2019-03-01
ENSG00000143801	PSEN2
ENSG00000269934	AL353593.2
ENSG00000270094	AL670729.2
ENSG00000168159	RNF187
ENSG00000236358	AL355472.2
ENSG00000228830	AL160408.2
ENSG00000272195	AL356512.1
ENSG00000175137	SH3BP5L
ENSG00000232807	AL137186.2
ENSG00000233825	AL391839.2
ENSG00000198964	SGMS1
ENSG00000238280	AC067751.1
ENSG00000228566	AC022387.1
ENSG00000148634	HERC4
ENSG00000279689	AC022400.8
ENSG00000272916	AC022400.6
ENSG00000148655	LRMDA
ENSG00000279399	AL356095.2
ENSG00000122359	ANXA11
ENSG00000108219	TSPAN14
ENSG00000166171	DPCD
ENSG00000272933	AL391121.1
ENSG00000203497	PDCD4-AS1
ENSG00000232934	AL157786.1
ENSG00000179988	PSTK
ENSG00000107902	LHPP
ENSG00000148814	LRRC27
ENSG00000231705	AL451069.2
ENSG00000130640	TUBGCP2
ENSG00000235245	AL360181.2
ENSG00000148824	MTG1
ENSG00000254559	AC069287.2
ENSG00000185187	SIGIRR
ENSG00000177042	TMEM80
ENSG00000177106	EPS8L2
ENSG00000269915	AP006621.4
ENSG00000177225	GATD1
ENSG00000274897	PANO1
ENSG00000177595	PIDD1
ENSG00000255108	AP006621.1
ENSG00000177685	CRACR2B
ENSG00000214063	TSPAN4
ENSG00000078902	TOLLIP
ENSG00000182208	MOB2
ENSG00000117984	CTSD
ENSG00000235027	AC068580.3
ENSG00000229512	AC068580.1
ENSG00000110651	CD81
ENSG00000166444	ST5
ENSG00000129158	SERGEF
ENSG00000148935	GAS2
ENSG00000283341	AC068205.2
ENSG00000255498	AC068385.1
ENSG00000180423	HARBI1
ENSG00000149182	ARFGAP2
ENSG00000165912	PACSIN3
ENSG00000255959	AP000777.2
ENSG00000256813	AP000777.3
ENSG00000167987	VPS37C
ENSG00000162144	CYB561A3
ENSG00000256591	AP003108.2
ENSG00000149485	FADS1
ENSG00000255118	AP003306.2
ENSG00000255126	AP003064.1
ENSG00000149489	ROM1
ENSG00000162194	LBHD1
ENSG00000162227	TAF6L
ENSG00000269176	AP001160.3
ENSG00000256690	AP001160.1
ENSG00000149761	NUDT22
ENSG00000256116	AP001453.1
ENSG00000110011	DNAJC4
ENSG00000173264	GPR137
ENSG00000173153	ESRRA
ENSG00000168066	SF1
ENSG00000110047	EHD1
ENSG00000187066	TMEM262
ENSG00000254501	AP003068.1
ENSG00000255173	AP003068.3
ENSG00000014216	CAPN1
ENSG00000162241	SLC25A45
ENSG00000254855	AP001107.8
ENSG00000245156	AP001107.1
ENSG00000254452	AP001107.2
ENSG00000255468	AP001107.9
ENSG00000173715	C11orf80
ENSG00000173599	PC
ENSG00000173120	KDM2A
ENSG00000173020	GRK2
ENSG00000175482	POLD4
ENSG00000172531	PPP1CA
ENSG00000255949	RPS6KB2-AS1
ENSG00000172725	CORO1B
ENSG00000172663	TMEM134
ENSG00000110066	KMT5B
ENSG00000260808	AP003096.1
ENSG00000132740	IGHMBP2
ENSG00000162341	TPCN2
ENSG00000246889	AP000487.1
ENSG00000085733	CTTN
ENSG00000172890	NADSYN1
ENSG00000137497	NUMA1
ENSG00000168010	ATG16L2
ENSG00000256448	AP000763.3
ENSG00000256034	AP002770.1
ENSG00000137486	ARRB1
ENSG00000255507	UVRAG-DT
ENSG00000182704	TSKU
ENSG00000255929	AP000943.3
ENSG00000256469	AP002383.2
ENSG00000149311	ATM
ENSG00000149292	TTC12
ENSG00000149577	SIDT2
ENSG00000110274	CEP164
ENSG00000254873	AP001267.1
ENSG00000278376	AP004609.3
ENSG00000110375	UPK2
ENSG00000255114	AP003392.3
ENSG00000245385	AP003396.1
ENSG00000254943	AP003501.2
ENSG00000254905	AP001318.1
ENSG00000111186	WNT5B
ENSG00000258092	AC005841.1
ENSG00000219410	AC125494.1
ENSG00000110811	P3H3
ENSG00000272173	U47924.2
ENSG00000257530	AC048344.1
ENSG00000257653	AC117498.1
ENSG00000258017	AC011603.2
ENSG00000258232	AC125611.3
ENSG00000123358	NR4A1
ENSG00000259884	AC025259.3
ENSG00000257663	AC025259.1
ENSG00000257337	AC068888.1
ENSG00000257808	AC073573.1
ENSG00000139631	CSAD
ENSG00000257605	AC073611.1
ENSG00000198353	HOXC4
ENSG00000258056	AC009779.2
ENSG00000185664	PMEL
ENSG00000139641	ESYT1
ENSG00000092841	MYL6
ENSG00000258199	AC073896.4
ENSG00000257303	AC073896.2
ENSG00000166888	STAT6
ENSG00000257342	AC025165.2
ENSG00000258048	AC073569.2
ENSG00000070961	ATP2B1
ENSG00000185046	ANKS1B
ENSG00000111271	ACAD10
ENSG00000257494	AC004217.1
ENSG00000257286	AC089999.1
ENSG00000275936	AC004263.1
ENSG00000110871	COQ5
ENSG00000256569	AC069234.3
ENSG00000089094	KDM2B
ENSG00000212694	LINC01089
ENSG00000272849	AC084018.1
ENSG00000256152	AC027290.1
ENSG00000150967	ABCB9
ENSG00000130921	C12orf65
ENSG00000256092	AC137767.1
ENSG00000183955	KMT5A
ENSG00000280300	AC117503.4
ENSG00000196498	NCOR2
ENSG00000279640	AC138466.5
ENSG00000112787	FBRSL1
ENSG00000275964	AL355001.2
ENSG00000150457	LATS2
ENSG00000172915	NBEA
ENSG00000120690	ELF1
ENSG00000201793	RN7SKP9
ENSG00000134897	BIVM
ENSG00000275741	AL162497.1
ENSG00000088448	ANKRD10
ENSG00000102606	ARHGEF7
ENSG00000269376	AL356740.3
ENSG00000126226	PCID2
ENSG00000237054	PRMT5-AS1
ENSG00000100813	ACIN1
ENSG00000215271	HOMEZ
ENSG00000100441	KHNYN
ENSG00000184304	PRKD1
ENSG00000258738	AL121603.2
ENSG00000129514	FOXA1
ENSG00000139865	TTC6
ENSG00000258377	AL139099.1
ENSG00000274012	RN7SL2
ENSG00000254718	AL157756.1
ENSG00000027075	PRKCH
ENSG00000272909	AL122035.2
ENSG00000258561	AL359232.1
ENSG00000171723	GPHN
ENSG00000054690	PLEKHH1
ENSG00000072110	ACTN1
ENSG00000100650	SRSF5
ENSG00000258891	AC005480.1
ENSG00000187097	ENTPD5
ENSG00000119655	NPC2
ENSG00000170345	FOS
ENSG00000273729	AC007686.3
ENSG00000100577	GSTZ1
ENSG00000200312	RN7SKP255
ENSG00000182512	GLRX5
ENSG00000258749	AL110504.1
ENSG00000259052	AL157871.6
ENSG00000258504	AL157871.1
ENSG00000258666	AL157871.4
ENSG00000259031	AL845552.2
ENSG00000078304	PPP2R5C
ENSG00000166126	AMN
ENSG00000126215	XRCC3
ENSG00000088808	PPP1R13B
ENSG00000184990	SIVA1
ENSG00000142208	AKT1
ENSG00000257556	LINC02298
ENSG00000183828	NUDT14
ENSG00000185024	BRF1
ENSG00000279495	AL928654.4
ENSG00000182979	MTA1
ENSG00000224078	SNHG14
ENSG00000259287	AC010809.1
ENSG00000259409	BMF-AS1
ENSG00000259211	AC013356.2
ENSG00000259536	AC091045.1
ENSG00000174171	AC020659.1
ENSG00000128881	TTBK2
ENSG00000104154	SLC30A4
ENSG00000157470	FAM81A
ENSG00000260657	AC107871.2
ENSG00000137818	RPLP1
ENSG00000140332	TLE3
ENSG00000067225	PKM
ENSG00000137817	PARP6
ENSG00000261423	TMEM202-AS1
ENSG00000140497	SCAMP2
ENSG00000138621	PPCDC
ENSG00000275454	AC105020.6
ENSG00000140368	PSTPIP1
ENSG00000270919	AC108451.2
ENSG00000276278	AC048382.6
ENSG00000279945	AC013489.3
ENSG00000183208	GDPGP1
ENSG00000259736	CRTC3-AS1
ENSG00000258384	AC068831.1
ENSG00000279765	AC013394.1
ENSG00000277654	AC087633.2
ENSG00000278022	AC118658.1
ENSG00000140443	IGF1R
ENSG00000259172	AC023024.1
ENSG00000007384	RHBDF1
ENSG00000103148	NPRL3
ENSG00000269482	Z69720.1
ENSG00000228779	Z69666.1
ENSG00000269881	AC004754.1
ENSG00000076344	RGS11
ENSG00000261691	Z97986.1
ENSG00000007541	PIGQ
ENSG00000197562	RAB40C
ENSG00000172366	MCRIP2
ENSG00000161996	WDR90
ENSG00000262528	AL022341.2
ENSG00000140983	RHOT2
ENSG00000259840	Z97653.1
ENSG00000103254	FAM173A
ENSG00000103245	CIAO3
ENSG00000103253	HAGHL
ENSG00000127586	CHTF18
ENSG00000103227	LMF1
ENSG00000260316	AL008727.1
ENSG00000103275	UBE2I
ENSG00000059145	UNKL
ENSG00000103249	CLCN7
ENSG00000261641	AL031600.3
ENSG00000260051	AL031600.1
ENSG00000226890	Z97652.1
ENSG00000138834	MAPK8IP3
ENSG00000261207	AL031717.1
ENSG00000197774	EME2
ENSG00000063854	HAGH
ENSG00000260107	AC005606.1
ENSG00000065057	NTHL1
ENSG00000008710	PKD1
ENSG00000260447	AC009065.3
ENSG00000260260	SNHG19
ENSG00000261532	AC009065.7
ENSG00000162066	AMDHD2
ENSG00000279568	AC093525.9
ENSG00000261093	AC141586.3
ENSG00000260565	ERVK13-1
ENSG00000276791	AC092117.1
ENSG00000127564	PKMYT1
ENSG00000261971	MMP25-AS1
ENSG00000126602	TRAP1
ENSG00000090447	TFAP4
ENSG00000102858	MGRN1
ENSG00000168096	ANKS3
ENSG00000118900	UBN1
ENSG00000067365	METTL22
ENSG00000260350	AC012173.1
ENSG00000260276	AC022167.2
ENSG00000259939	AC022167.1
ENSG00000262420	AC007613.1
ENSG00000260017	AC138811.1
ENSG00000140743	CDR2
ENSG00000260136	AC008915.2
ENSG00000122257	RBBP6
ENSG00000077235	GTF3C1
ENSG00000275441	AC020765.2
ENSG00000196502	SULT1A1
ENSG00000275857	AC009133.4
ENSG00000259952	AC009133.2
ENSG00000169592	INO80E
ENSG00000260219	AC106782.2
ENSG00000156860	FBRS
ENSG00000261840	AC093249.6
ENSG00000080603	SRCAP
ENSG00000280211	AC106886.4
ENSG00000099364	FBXL19
ENSG00000279196	AC135048.4
ENSG00000103496	STX4
ENSG00000151006	PRSS53
ENSG00000261385	AC009088.3
ENSG00000260267	AC026471.1
ENSG00000140675	SLC5A2
ENSG00000261731	AC074050.3
ENSG00000121270	ABCC11
ENSG00000277559	AC018553.1
ENSG00000205336	ADGRG1
ENSG00000245768	AC092378.1
ENSG00000260755	AC010542.2
ENSG00000261519	AC010542.4
ENSG00000280416	AC009084.3
ENSG00000196123	KIAA0895L
ENSG00000135740	SLC9A5
ENSG00000261396	AC027682.5
ENSG00000039523	RIPOR1
ENSG00000102904	TSNAXIP1
ENSG00000141086	CTRL
ENSG00000213398	LCAT
ENSG00000261469	AC020978.4
ENSG00000260441	AC020978.2
ENSG00000132600	PRMT7
ENSG00000279693	AC099521.2
ENSG00000260798	AC099314.1
ENSG00000213380	COG8
ENSG00000262136	AC092115.3
ENSG00000247228	AC009060.1
ENSG00000279569	AC020763.4
ENSG00000103043	VAC14
ENSG00000118557	PMFBP1
ENSG00000259768	AC004943.2
ENSG00000279591	AC002044.2
ENSG00000065457	ADAT1
ENSG00000260300	AC009119.2
ENSG00000140943	MBTPS1
ENSG00000274677	AC040169.3
ENSG00000154099	DNAAF1
ENSG00000103168	TAF1C
ENSG00000260417	AC092127.1
ENSG00000103248	MTHFSD
ENSG00000260750	AC092720.1
ENSG00000261744	AC116552.1
ENSG00000158545	ZC3H18
ENSG00000278341	AC138028.6
ENSG00000260121	AC138028.4
ENSG00000260617	AC138028.5
ENSG00000198931	APRT
ENSG00000141012	GALNS
ENSG00000259881	AC092384.2
ENSG00000261546	AC135782.3
ENSG00000259877	AC009113.1
ENSG00000185324	CDK10
ENSG00000158805	ZNF276
ENSG00000141002	TCF25
ENSG00000259006	AC092143.2
ENSG00000132376	INPP5K
ENSG00000141258	SGSM2
ENSG00000263345	AC006435.2
ENSG00000262456	AC006435.1
ENSG00000007168	PAFAH1B1
ENSG00000132361	CLUH
ENSG00000262903	AC027796.4
ENSG00000257950	P2RX5-TAX1BP3
ENSG00000185722	ANKFY1
ENSG00000263165	AC087292.1
ENSG00000108515	ENO3
ENSG00000262429	AC004771.4
ENSG00000234203	AC004771.2
ENSG00000262678	AC004771.5
ENSG00000227495	AC004771.1
ENSG00000258315	C17orf49
ENSG00000004975	DVL2
ENSG00000279641	AC120057.3
ENSG00000170291	ELP5
ENSG00000181885	CLDN7
ENSG00000132522	GPS2
ENSG00000233223	AC016876.1
ENSG00000179094	PER1
ENSG00000166579	NDEL1
ENSG00000263707	AC005277.1
ENSG00000133030	MPRIP
ENSG00000278864	AC055811.4
ENSG00000265511	AC020558.2
ENSG00000072310	SREBF1
ENSG00000171962	DRC3
ENSG00000177302	TOP3A
ENSG00000072134	EPN2
ENSG00000265126	AC004448.3
ENSG00000072210	ALDH3A2
ENSG00000233098	CCDC144NL-AS1
ENSG00000263986	AC087393.2
ENSG00000265254	AC015917.2
ENSG00000227543	SPAG5-AS1
ENSG00000264044	AC005726.2
ENSG00000109118	PHF12
ENSG00000160551	TAOK1
ENSG00000167543	TP53I13
ENSG00000230113	AC138207.1
ENSG00000264107	AC138207.2
ENSG00000214708	AC116407.1
ENSG00000266718	AC079336.5
ENSG00000266599	AC079336.4
ENSG00000226377	AC084809.1
ENSG00000266947	AC022916.1
ENSG00000108298	RPL19
ENSG00000141736	ERBB2
ENSG00000278918	AC080112.3
ENSG00000264058	AC073508.2
ENSG00000278834	AC073508.3
ENSG00000173812	EIF1
ENSG00000131473	ACLY
ENSG00000068137	PLEKHH3
ENSG00000108840	HDAC5
ENSG00000267080	ASB16-AS1
ENSG00000260793	AC003102.1
ENSG00000161692	DBF4B
ENSG00000233175	AC008105.1
ENSG00000263766	AC025682.1
ENSG00000264019	AC018521.2
ENSG00000266341	AC004477.2
ENSG00000230532	AC091133.1
ENSG00000250186	AC091180.3
ENSG00000250751	AC015795.1
ENSG00000005884	ITGA3
ENSG00000015532	XYLT2
ENSG00000253102	AC004707.1
ENSG00000262112	AC015912.1
ENSG00000153944	MSI2
ENSG00000180891	CUEDC1
ENSG00000279069	AC015813.5
ENSG00000266934	AC005746.1
ENSG00000141376	BCAS3
ENSG00000121068	TBX2
ENSG00000274565	AC080038.1
ENSG00000277476	AC005332.5
ENSG00000266036	AC016888.1
ENSG00000167861	HID1
ENSG00000279035	AC022211.4
ENSG00000263843	AC022211.2
ENSG00000108469	RECQL5
ENSG00000132475	H3F3B
ENSG00000266980	AC087289.1
ENSG00000267801	AC087289.5
ENSG00000267342	AC087289.2
ENSG00000186919	ZACN
ENSG00000182534	MXRA7
ENSG00000184640	2019-09-09
ENSG00000087157	PGS1
ENSG00000108669	CYTH1
ENSG00000167280	ENGASE
ENSG00000275516	AC100791.3
ENSG00000141519	CCDC40
ENSG00000171298	GAA
ENSG00000262580	AC087741.1
ENSG00000181523	SGSH
ENSG00000276863	AC124319.3
ENSG00000263069	AC124319.2
ENSG00000173821	RNF213
ENSG00000262313	AC127496.3
ENSG00000263218	AC127496.6
ENSG00000262115	AC027601.2
ENSG00000224877	NDUFAF8
ENSG00000157637	SLC38A10
ENSG00000276101	AC027601.4
ENSG00000279187	AC027601.5
ENSG00000262877	AC110285.2
ENSG00000279692	AC110285.7
ENSG00000263271	AC110285.4
ENSG00000185359	HGS
ENSG00000262049	AC139530.1
ENSG00000183048	SLC25A10
ENSG00000262831	AC145207.3
ENSG00000262413	AC145207.2
ENSG00000141552	ANAPC11
ENSG00000183979	NPB
ENSG00000264769	AC145207.8
ENSG00000263585	AC145207.4
ENSG00000169696	ASPSCR1
ENSG00000169689	CENPX
ENSG00000169727	GPS1
ENSG00000265678	AC129510.1
ENSG00000141551	CSNK1D
ENSG00000275888	AC132872.3
ENSG00000181396	OGFOD3
ENSG00000178927	CYBC1
ENSG00000261845	AC124283.1
ENSG00000141542	RAB40B
ENSG00000132199	ENOSF1
ENSG00000272688	AP005329.3
ENSG00000088756	ARHGAP28
ENSG00000168502	MTCL1
ENSG00000154845	PPP4R1
ENSG00000101558	VAPA
ENSG00000264982	AC015563.2
ENSG00000262477	AC021224.1
ENSG00000277324	AC093462.1
ENSG00000122490	PQLC1
ENSG00000267124	AC016588.1
ENSG00000070423	RNF126
ENSG00000099864	PALM
ENSG00000274177	AC004528.2
ENSG00000279488	AC004623.1
[truncated: 723 more rows]

## Sheet: supplementary table 2
supplementary table 2. Genes in lightcyan1 module
ensemble gene id	gene name
ENSG00000187017	ESPN
ENSG00000148671	ADIRF
ENSG00000175514	GPR152
ENSG00000172375	C2CD2L
ENSG00000135144	DTX1
ENSG00000136144	RCBTB1
ENSG00000102897	LYRM1
ENSG00000167105	TMEM92
ENSG00000187013	C17orf82
ENSG00000186919	ZACN
ENSG00000175931	UBE2O
ENSG00000167671	UBXN6
ENSG00000090924	PLEKHG2
ENSG00000182264	IZUMO1
ENSG00000167749	KLK4
ENSG00000115107	STEAP3
ENSG00000149609	C20orf144
ENSG00000130701	RBBP8NL
ENSG00000160298	C21orf58
ENSG00000189269	DRICH1
ENSG00000100156	SLC16A8
ENSG00000114268	PFKFB4
ENSG00000087269	NOP14
ENSG00000113648	H2AFY
ENSG00000112699	GMDS
ENSG00000168994	PXDC1
ENSG00000146374	RSPO3
ENSG00000176532	PRR15
ENSG00000133612	AGAP3
ENSG00000172159	FRMD3
ENSG00000188064	WNT7B
ENSG00000178950	GAK
ENSG00000165795	NDRG2
ENSG00000197603	CPLANE1
ENSG00000070614	NDST1
ENSG00000167701	GPT
ENSG00000135048	CEMIP2
ENSG00000237330	RNF223
ENSG00000243426	RN7SL454P
ENSG00000263813	MIR3679
ENSG00000264474	MIR4656
ENSG00000196696	PDXDC2P-NPIPB14P
ENSG00000229873	OGFR-AS1
ENSG00000150630	VEGFC
ENSG00000253978	CTB-178M22.2
ENSG00000261678	SCRT1
ENSG00000142765	SYTL1
ENSG00000227278	AL603839.1
None	None
ENSG00000198715	GLMP
ENSG00000260698	AL591848.3
ENSG00000185101	ANO9
ENSG00000255301	AP002893.1
ENSG00000175115	PACS1
ENSG00000167792	NDUFV1
ENSG00000110092	CCND1
ENSG00000255191	AP003555.3
ENSG00000131626	PPFIA1
ENSG00000239224	RN7SL546P
ENSG00000167202	TBC1D2B
ENSG00000259583	AC015712.2
ENSG00000252614	RNU6-807P
ENSG00000162078	ZG16B
ENSG00000067836	ROGDI
ENSG00000261067	AC109460.3
ENSG00000070915	SLC12A3
ENSG00000103091	WDR59
ENSG00000270082	AC010531.7
ENSG00000279174	AC104581.3
ENSG00000264666	AC020558.1
ENSG00000171345	KRT19
ENSG00000013306	SLC25A39
ENSG00000167107	ACSF2
ENSG00000173818	ENDOV
ENSG00000169718	DUS1L
ENSG00000154864	PIEZO2
ENSG00000071655	MBD3
ENSG00000127663	KDM4B
ENSG00000127616	SMARCA4
ENSG00000121297	TSHZ3
ENSG00000079432	CIC
ENSG00000228323	AC008440.1
ENSG00000068724	TTC7A
ENSG00000115239	ASB3
ENSG00000163166	IWS1
ENSG00000173272	MZT2A
ENSG00000224269	AP000697.1
ENSG00000186716	BCR
ENSG00000100031	GGT1
ENSG00000100151	PICK1
ENSG00000186654	PRR5
ENSG00000118855	MFSD1
ENSG00000130997	POLN
ENSG00000163644	PPM1K
ENSG00000248211	TRPC7-AS1
ENSG00000250635	CXXC5-AS1
ENSG00000112659	CUL9
ENSG00000106009	BRAT1
ENSG00000136205	TNS3
ENSG00000127946	HIP1
ENSG00000160949	TONSL
ENSG00000197363	ZNF517
ENSG00000137154	RPS6
ENSG00000122735	DNAI1
ENSG00000175787	ZNF169
ENSG00000175854	SWI5
ENSG00000264169	RN7SL665P
ENSG00000130653	PNPLA7
ENSG00000181090	EHMT1
ENSG00000067829	IDH3G
ENSG00000266714	MYO15B

## Sheet: supplementary table 3
supplementary table 3. Target genes of hsa_pir_000627
ensemble gene id	gene name
ENSG00000176022	B3GALT6
ENSG00000131584	ACAP3
ENSG00000224051	CPTP
ENSG00000160072	ATAD3B
ENSG00000215790	SLC35E2A
ENSG00000116151	MORN1
ENSG00000162591	MEGF6
ENSG00000130764	LRRC47
ENSG00000188807	TMEM201
ENSG00000178585	CTNNBIP1
ENSG00000130939	UBE4B
ENSG00000142657	PGD
ENSG00000130940	CASZ1
ENSG00000198793	MTOR
ENSG00000083444	PLOD1
ENSG00000179743	FLJ37453
ENSG00000132881	CPLANE2
ENSG00000037637	FBXO42
ENSG00000187144	SPATA21
ENSG00000058453	CROCC
ENSG00000179051	RCC2
ENSG00000053372	MRTO4
ENSG00000162542	TMCO4
ENSG00000090432	MUL1
ENSG00000158828	PINK1
ENSG00000117298	ECE1
ENSG00000057757	PITHD1
ENSG00000204160	ZDHHC18
ENSG00000175793	SFN
ENSG00000090273	NUDC
ENSG00000158156	XKR8
ENSG00000162517	PEF1
ENSG00000175130	MARCKSL1
ENSG00000134684	YARS
ENSG00000116525	TRIM62
ENSG00000142687	KIAA0319L
ENSG00000126067	PSMB2
ENSG00000116863	ADPRHL2
ENSG00000163874	ZC3H12A
ENSG00000183682	BMP8A
ENSG00000010803	SCMH1
ENSG00000117408	IPO13
ENSG00000162415	ZSWIM5
ENSG00000186603	HPDL
ENSG00000157184	CPT2
ENSG00000143001	TMEM61
ENSG00000177606	JUN
ENSG00000079739	PGM1
ENSG00000184588	PDE4B
ENSG00000081026	MAGI3
ENSG00000264522	OTUD7B
ENSG00000117362	APH1A
ENSG00000213190	MLLT11
ENSG00000143515	ATP8B2
ENSG00000160710	ADAR
ENSG00000163344	PMVK
ENSG00000163348	PYGO2
ENSG00000116604	MEF2D
ENSG00000160818	GPATCH4
ENSG00000143294	PRCC
ENSG00000227741	AL121987.2
ENSG00000239887	C1orf226
ENSG00000152382	TADA1
ENSG00000143158	MPC2
ENSG00000186283	TOR3A
ENSG00000118200	CAMSAP2
ENSG00000196187	TMEM63A
ENSG00000143799	PARP1
ENSG00000143776	CDC42BPA
ENSG00000143816	WNT9A
ENSG00000135763	URB2
ENSG00000171161	ZNF672
ENSG00000177283	FZD8
ENSG00000266412	NCOA4
ENSG00000150347	ARID5B
ENSG00000099282	TSPAN15
ENSG00000165655	ZNF503
ENSG00000095564	BTAF1
ENSG00000181274	FRAT2
ENSG00000119946	CNNM1
ENSG00000166189	HPS6
ENSG00000107862	GBF1
ENSG00000107882	SUFU
ENSG00000166272	WBP1L
ENSG00000148843	PDCD11
ENSG00000165816	VWA2
ENSG00000175029	CTBP2
ENSG00000170430	MGMT
ENSG00000171813	PWWP2B
ENSG00000171798	KNDC1
ENSG00000127884	ECHS1
ENSG00000203772	SPRN
ENSG00000177963	RIC8A
ENSG00000182272	B4GALNT4
ENSG00000184363	PKP3
ENSG00000177666	PNPLA2
ENSG00000021762	OSBPL5
ENSG00000133812	SBF2
ENSG00000170242	USP47
ENSG00000187486	KCNJ11
ENSG00000085117	CD82
ENSG00000149091	DGKZ
ENSG00000175213	ZNF408
ENSG00000110104	CCDC86
ENSG00000110107	PRPF19
ENSG00000149476	TKFC
ENSG00000149483	TMEM138
ENSG00000149480	MTA2
ENSG00000185085	INTS5
ENSG00000185670	ZBTB3
ENSG00000168569	TMEM223
ENSG00000162231	NXF1
ENSG00000168539	CHRM1
ENSG00000168005	SPINDOC
ENSG00000126500	FLRT1
ENSG00000173486	FKBP2
ENSG00000173457	PPP1R14B
ENSG00000126432	PRDX5
ENSG00000171219	CDC42BPG
ENSG00000197136	PCNX3
ENSG00000175602	CCDC85B
ENSG00000175467	SART1
ENSG00000175115	PACS1
ENSG00000174684	B4GAT1
ENSG00000174080	CTSF
ENSG00000239306	RBM14
ENSG00000173156	RHOD
ENSG00000172932	ANKRD13D
ENSG00000175463	TBC1D10C
ENSG00000162337	LRP5
ENSG00000168040	FADD
ENSG00000137496	IL18BP
ENSG00000170209	ANKK1
ENSG00000109906	ZBTB16
ENSG00000076053	RBM7
ENSG00000110400	NECTIN1
ENSG00000197798	FAM118B
ENSG00000149418	ST14
ENSG00000151502	VPS26B
ENSG00000171823	FBXL14
ENSG00000167548	KMT2D
ENSG00000110911	SLC11A2
ENSG00000123395	ATG101
ENSG00000139651	ZNF740
ENSG00000139645	ANKRD52
ENSG00000170581	STAT2
ENSG00000166860	ZBTB39
ENSG00000139266	2019-03-09
ENSG00000198673	FAM19A2
ENSG00000139428	MMAB
ENSG00000111249	CUX2
ENSG00000111331	OAS3
ENSG00000111737	RAB35
ENSG00000089154	GCN1
ENSG00000089159	PXN
ENSG00000248008	NRAV
ENSG00000022840	RNF10
ENSG00000175970	UNC119B
ENSG00000157837	SPPL3
ENSG00000139725	RHOF
ENSG00000188735	TMEM120B
ENSG00000110987	BCL7A
ENSG00000139722	VPS37B
ENSG00000185684	EP400P1
ENSG00000139514	SLC7A1
ENSG00000102804	TSC22D1
ENSG00000134884	ARGLU1
ENSG00000129473	BCL2L2
ENSG00000258727	AL135999.1
ENSG00000139899	CBLN3
ENSG00000183032	SLC25A21
ENSG00000168282	MGAT2
ENSG00000089775	ZBTB25
ENSG00000119689	DLST
ENSG00000119686	FLVCR2
ENSG00000133935	ERG28
ENSG00000258301	VASH1-AS1
ENSG00000013523	ANGEL1
ENSG00000119669	IRF2BPL
ENSG00000196405	EVL
ENSG00000168350	DEGS2
ENSG00000100865	CINP
ENSG00000156381	ANKRD9
ENSG00000198752	CDC42BPB
ENSG00000166166	TRMT61A
ENSG00000126214	KLC1
ENSG00000100711	ZFYVE21
ENSG00000140104	CLBA1
ENSG00000179364	PACS2
ENSG00000261069	AC124312.3
ENSG00000169857	AVEN
ENSG00000128928	IVD
ENSG00000104142	VPS18
ENSG00000128917	DLL4
ENSG00000137877	SPTBN5
ENSG00000244879	GABPB1-AS1
ENSG00000166794	PPIB
ENSG00000189227	C15orf61
ENSG00000128973	CLN6
ENSG00000260898	ADPGK-AS1
ENSG00000205363	INSYN1
ENSG00000179335	CLK3
ENSG00000179151	EDC3
ENSG00000103653	CSK
ENSG00000136378	ADAMTS7
ENSG00000259642	ST20-AS1
ENSG00000156232	WHAMM
ENSG00000183655	KLHL25
ENSG00000157823	AP3S2
ENSG00000182768	NGRN
ENSG00000129925	TMEM8A
ENSG00000103326	CAPN15
ENSG00000127580	WDR24
ENSG00000007520	TSR3
ENSG00000090581	GNPTG
ENSG00000100726	TELO2
ENSG00000131634	TMEM204
ENSG00000206053	JPT2
ENSG00000065054	SLC9A3R2
ENSG00000103197	TSC2
ENSG00000131653	TRAF7
ENSG00000184207	PGP
ENSG00000167968	DNASE1L2
ENSG00000162068	NTN3
ENSG00000167977	KCTD5
ENSG00000167978	SRRM2
ENSG00000008516	MMP25
ENSG00000263072	ZNF213-AS1
ENSG00000281005	LINC00921
ENSG00000188827	SLX4
ENSG00000213918	DNASE1
ENSG00000103199	ZNF500
ENSG00000184857	TMEM186
ENSG00000182108	DEXI
ENSG00000188322	SBK1
ENSG00000238045	AC009133.1
ENSG00000169217	CD2BP2
ENSG00000169221	TBC1D10B
ENSG00000169957	ZNF768
ENSG00000239791	AC002310.2
ENSG00000156858	PRR14
ENSG00000196118	CCDC189
ENSG00000260852	FBXL19-AS1
ENSG00000175938	ORAI3
ENSG00000052344	PRSS8
ENSG00000129636	ITFG1
ENSG00000196470	SIAH1
ENSG00000102921	N4BP1
ENSG00000103479	RBL2
ENSG00000087245	MMP2
ENSG00000159461	AMFR
ENSG00000135736	CCDC102A
ENSG00000140854	KATNB1
ENSG00000166188	ZNF319
ENSG00000102996	MMP15
ENSG00000125149	C16orf70
ENSG00000237172	B3GNT9
ENSG00000102871	TRADD
ENSG00000176387	HSD11B2
ENSG00000168286	THAP11
ENSG00000159792	PSKH1
ENSG00000182810	DDX28
ENSG00000103056	SMPD3
ENSG00000103044	HAS3
ENSG00000132612	VPS4A
ENSG00000258429	PDF
ENSG00000132603	NIP7
ENSG00000141101	NOB1
ENSG00000132613	MTSS1L
ENSG00000140836	ZFHX3
ENSG00000090863	GLG1
ENSG00000153815	CMIP
ENSG00000135686	KLHL36
ENSG00000131149	GSE1
ENSG00000179588	ZFPM1
ENSG00000167522	ANKRD11
ENSG00000197912	SPG7
ENSG00000158792	SPATA2L
ENSG00000187741	FANCA
ENSG00000204991	SPIRE2
ENSG00000258839	MC1R
ENSG00000070444	MNT
ENSG00000040531	CTNS
ENSG00000074755	ZZEF1
ENSG00000129250	KIF1C
ENSG00000108839	ALOX12
ENSG00000175826	CTDNEP1
ENSG00000213859	KCTD11
ENSG00000169992	NLGN2
ENSG00000174282	ZBTB4
ENSG00000170004	CHD3
ENSG00000187688	TRPV2
ENSG00000181350	LRRC75A
ENSG00000154803	FLCN
ENSG00000141026	MED9
ENSG00000108557	RAI1
ENSG00000175662	TOM1L2
ENSG00000141034	GID4
ENSG00000124422	USP22
ENSG00000007202	KIAA0100
ENSG00000198783	ZNF830
ENSG00000092871	RFFL
ENSG00000108344	PSMD3
ENSG00000126351	THRA
ENSG00000188895	MSL1
ENSG00000173801	JUP
ENSG00000173786	CNP
ENSG00000108773	KAT2A
ENSG00000108784	NAGLU
ENSG00000108786	HSD17B1
ENSG00000266962	AC067852.2
ENSG00000131475	VPS25
ENSG00000067596	DHX8
ENSG00000161664	ASB16
ENSG00000161682	FAM171A2
ENSG00000267288	AC138150.2
ENSG00000108433	GOSR2
ENSG00000198933	TBKBP1
ENSG00000159184	HOXB13
ENSG00000121104	FAM117A
ENSG00000011260	UTP18
ENSG00000121060	TRIM25
ENSG00000005379	TSPOAP1
ENSG00000265148	TSPOAP1-AS1
ENSG00000136490	LIMD2
ENSG00000108592	FTSJ3
ENSG00000178607	ERN1
ENSG00000109089	CDR2L
ENSG00000125449	ARMC7
ENSG00000182473	EXOC7
ENSG00000129646	QRICH2
ENSG00000161544	CYGB
ENSG00000092931	MFSD11
ENSG00000141524	TMC6
ENSG00000035862	TIMP2
ENSG00000141582	CBX4
ENSG00000167291	TBC1D16
ENSG00000176108	CHMP6
ENSG00000260005	AC027601.1
ENSG00000182446	NPLOC4
ENSG00000197063	MAFG
ENSG00000169683	LRRC45
ENSG00000176155	CCDC57
ENSG00000169660	HEXD
ENSG00000141568	FOXK2
ENSG00000141556	TBCD
ENSG00000176014	TUBB6
ENSG00000067900	ROCK1
ENSG00000176624	MEX3C
ENSG00000207233	SNORA37
ENSG00000133313	CNDP2
ENSG00000261126	RBFADN
ENSG00000178184	PARD6G
ENSG00000183186	C2CD4C
ENSG00000129946	SHC2
ENSG00000141933	TPGS1
ENSG00000099821	POLRMT
ENSG00000070404	FSTL3
ENSG00000116017	ARID3A
ENSG00000118046	STK11
ENSG00000248015	AC005329.1
ENSG00000130005	GAMT
ENSG00000115255	REEP6
ENSG00000071655	MBD3
ENSG00000127540	UQCR11
ENSG00000079313	REXO1
ENSG00000213638	ADAT3
ENSG00000133275	CSNK1G2
ENSG00000172081	MOB3A
ENSG00000104885	DOT1L
ENSG00000267122	AC004490.1
ENSG00000104897	SF3A2
ENSG00000099800	TIMM13
ENSG00000176619	LMNB2
ENSG00000176533	GNG7
ENSG00000176490	DIRAS1
ENSG00000141873	SLC39A3
ENSG00000104969	SGTA
ENSG00000141905	NFIC
ENSG00000105325	FZR1
ENSG00000179855	GIPC3
ENSG00000105298	CACTIN
ENSG00000186111	PIP5K1C
ENSG00000167658	EEF2
ENSG00000105229	PIAS4
ENSG00000105248	YJU2
ENSG00000141965	FEM1A
ENSG00000269604	AC005523.2
ENSG00000127666	TICAM1
ENSG00000130254	SAFB2
ENSG00000130255	RPL36
ENSG00000130382	MLLT1
ENSG00000125652	ALKBH7
ENSG00000125648	SLC25A23
ENSG00000125730	C3
ENSG00000171105	INSR
ENSG00000076826	CAMSAP3
ENSG00000142459	EVI5L
ENSG00000269386	RAB11B-AS1
ENSG00000185236	RAB11B
ENSG00000105401	CDC37
ENSG00000099203	TMED1
ENSG00000142453	CARM1
ENSG00000130733	YIPF2
ENSG00000142444	TIMM29
ENSG00000130158	DOCK6
ENSG00000173928	SWSAP1
ENSG00000008441	NFIX
ENSG00000104903	LYL1
ENSG00000160877	NACC1
ENSG00000132005	RFX1
ENSG00000074181	NOTCH3
ENSG00000141867	BRD4
ENSG00000127528	KLF2
ENSG00000127220	ABHD8
ENSG00000130311	DDA1
ENSG00000099308	MAST3
ENSG00000130517	PGPEP1
ENSG00000130513	GDF15
ENSG00000167487	KLHL26
ENSG00000064607	SUGP2
ENSG00000181035	SLC25A42
ENSG00000254901	BORCS8
ENSG00000129933	MAU2
ENSG00000166289	PLEKHF1
ENSG00000121297	TSHZ3
ENSG00000166398	KIAA0355
ENSG00000236144	TMEM147-AS1
ENSG00000126243	LRFN3
ENSG00000205138	SDHAF1
ENSG00000105738	SIPA1L3
ENSG00000128011	LRFN1
ENSG00000130758	MAP3K10
ENSG00000105329	TGFB1
ENSG00000105372	RPS19
ENSG00000028277	POU2F2
ENSG00000167625	ZNF526
ENSG00000105767	CADM4
ENSG00000130202	NECTIN2
ENSG00000130203	APOE
ENSG00000189114	BLOC1S3
ENSG00000177051	FBXO46
ENSG00000177045	SIX5
ENSG00000104936	DMPK
ENSG00000170604	IRF2BP1
ENSG00000204851	PNMA8B
ENSG00000204850	AC011484.1
ENSG00000105281	SLC1A5
ENSG00000130749	ZC3H4
ENSG00000257704	INAFM1
ENSG00000105447	GRWD1
ENSG00000105516	DBP
ENSG00000074219	TEAD2
ENSG00000104870	FCGRT
ENSG00000126464	PRR12
ENSG00000126461	SCAF1
ENSG00000196961	AP2A1
ENSG00000104960	PTOV1
ENSG00000213024	NUP62
ENSG00000186806	VSIG10L
ENSG00000105063	PPP6R1
ENSG00000160472	TMEM190
ENSG00000218891	ZNF579
ENSG00000179943	FIZ1
ENSG00000063244	U2AF2
ENSG00000063245	EPN1
ENSG00000197951	ZNF71
ENSG00000083817	ZNF416
ENSG00000121413	ZSCAN18
ENSG00000182318	ZSCAN22
ENSG00000268895	A1BG-AS1
ENSG00000131849	ZNF132
ENSG00000249471	ZNF324B
ENSG00000083807	SLC27A5
ENSG00000130725	UBE2M
ENSG00000130508	PXDN
ENSG00000205795	CYS1
ENSG00000118960	HS1BP3
ENSG00000163794	UCN
ENSG00000115207	GTF3C2
ENSG00000163171	CDC42EP3
ENSG00000231312	MAP4K3-DT
ENSG00000116016	EPAS1
ENSG00000119888	EPCAM
ENSG00000244617	ASPRV1
ENSG00000169564	PCBP1
ENSG00000135631	RAB11FIP5
ENSG00000135632	SMYD5
ENSG00000115317	HTRA2
ENSG00000168874	ATOH8
ENSG00000239305	RNF103
ENSG00000172071	EIF2AK3
ENSG00000155066	PROM2
ENSG00000084090	STARD7
ENSG00000144028	SNRNP200
ENSG00000158158	CNNM4
ENSG00000115073	ACTR1B
ENSG00000115526	CHST10
ENSG00000136709	WDR33
ENSG00000136720	HS6ST1
ENSG00000136699	SMPD4
ENSG00000072135	PTPN18
ENSG00000136002	ARHGEF4
ENSG00000177917	ARL6IP6
ENSG00000115183	TANC1
ENSG00000170035	UBE2E3
ENSG00000144339	TMEFF2
ENSG00000144579	CTDSP1
ENSG00000163497	FEV
ENSG00000115649	CNPPD1
ENSG00000188760	TMEM198
ENSG00000169047	IRS1
ENSG00000144535	DIS3L2
ENSG00000251791	SCARNA6
ENSG00000188042	ARL4C
ENSG00000144476	ACKR3
ENSG00000065802	ASB1
ENSG00000063660	GPC1
ENSG00000168385	2019-09-02
ENSG00000115694	STK25
ENSG00000176720	BOK
ENSG00000176946	THAP4
ENSG00000168395	ING5
ENSG00000177732	SOX12
ENSG00000101255	TRIB3
ENSG00000125817	CENPB
ENSG00000101224	CDC25B
ENSG00000125843	AP5S1
ENSG00000088888	MAVS
ENSG00000125779	PANK2
ENSG00000125845	BMP2
ENSG00000101384	JAG1
ENSG00000188559	RALGAPA2
ENSG00000132661	NXT1
ENSG00000101463	SYNDIG1
ENSG00000100994	PYGB
ENSG00000100997	ABHD12
ENSG00000101004	NINL
ENSG00000179772	FOXS1
ENSG00000101400	SNTA1
ENSG00000182584	ACTL10
ENSG00000101412	E2F1
ENSG00000101421	CHMP4B
ENSG00000131067	GGT7
ENSG00000101000	PROCR
ENSG00000125966	MMP24
ENSG00000080845	DLGAP4
ENSG00000183798	EMILIN3
ENSG00000124257	NEURL2
ENSG00000100979	PLTP
ENSG00000100982	PCIF1
ENSG00000198026	ZNF335
ENSG00000124160	NCOA5
ENSG00000124126	PREX1
ENSG00000101126	ADNP
ENSG00000054793	ATP9A
ENSG00000124225	PMEPA1
ENSG00000215440	NPEPL1
ENSG00000130699	TAF4
ENSG00000130702	LAMA5
ENSG00000149679	CABLES2
ENSG00000130700	GATA5
ENSG00000101189	MRGBP
ENSG00000101191	DIDO1
ENSG00000149658	YTHDF1
ENSG00000183260	ABHD16B
ENSG00000130590	SAMD10
ENSG00000101161	PRPF6
ENSG00000154734	ADAMTS1
ENSG00000142207	URB1
ENSG00000142197	DOP1B
ENSG00000183486	MX2
ENSG00000235023	AP001626.1
ENSG00000233056	ERVH48-1
ENSG00000160213	CSTB
ENSG00000160226	CFAP410
ENSG00000160233	LRRC3
ENSG00000186866	POFUT2
ENSG00000173638	SLC19A1
ENSG00000160299	PCNT
ENSG00000183307	TMEM121B
ENSG00000243156	MICAL3
ENSG00000184979	USP18
ENSG00000184058	TBX1
ENSG00000185838	GNB1L
ENSG00000093010	COMT
ENSG00000099910	KLHL22
ENSG00000099917	MED15
ENSG00000241973	PI4KA
ENSG00000128228	SDF2L1
ENSG00000187792	ZNF70
ENSG00000169184	MN1
ENSG00000235954	TTC28-AS1
ENSG00000183765	CHEK2
ENSG00000100280	AP1B1
ENSG00000184117	NIPSNAP1
ENSG00000186575	NF2
ENSG00000100319	ZMAT5
ENSG00000099995	SF3A1
ENSG00000099999	RNF215
ENSG00000100170	SLC5A1
ENSG00000100345	MYH9
ENSG00000100385	IL2RB
ENSG00000128340	RAC2
ENSG00000128283	CDC42EP1
ENSG00000100092	SH3BP1
ENSG00000233360	Z83844.2
ENSG00000273899	NOL12
ENSG00000100106	TRIOBP
ENSG00000189060	H1F0
ENSG00000100139	MICALL1
ENSG00000228274	AL021707.2
ENSG00000100226	GTPBP1
ENSG00000100246	DNAL4
ENSG00000183741	CBX6
ENSG00000128394	APOBEC3F
ENSG00000100311	PDGFB
ENSG00000100321	SYNGR1
ENSG00000100324	TAB1
ENSG00000128272	ATF4
ENSG00000100393	EP300
ENSG00000100403	ZC3H7B
ENSG00000183864	TOB2
ENSG00000172346	CSDC2
ENSG00000100147	CCDC134
ENSG00000235568	NFAM1
ENSG00000188636	RTL6
ENSG00000197182	MIRLET7BHG
ENSG00000075234	TTC38
ENSG00000075275	CELSR1
ENSG00000219438	FAM19A5
ENSG00000182858	ALG12
ENSG00000198355	PIM3
ENSG00000196576	PLXNB2
ENSG00000100241	SBF1
ENSG00000130487	KLHDC7B
ENSG00000241553	ARPC4
ENSG00000157150	TIMP4
ENSG00000144711	IQSEC1
ENSG00000132182	NUP210
ENSG00000077097	TOP2B
ENSG00000144659	SLC25A38
ENSG00000093183	SEC22C
ENSG00000114853	ZBTB47
ENSG00000160796	NBEAL2
ENSG00000181555	SETD2
ENSG00000114270	COL7A1
ENSG00000068745	IP6K2
ENSG00000177479	ARIH2
ENSG00000178057	NDUFAF3
ENSG00000177352	CCDC71
ENSG00000145022	TCTA
ENSG00000164061	BSN
ENSG00000164062	APEH
ENSG00000182179	UBA7
ENSG00000259956	RBM15B
ENSG00000114767	RRP9
ENSG00000164086	DUSP7
ENSG00000010322	NISCH
ENSG00000010327	STAB1
ENSG00000244161	FLNB-AS1
ENSG00000065485	PDIA5
ENSG00000082781	ITGB5
ENSG00000114554	PLXNA1
ENSG00000114626	ABTB1
ENSG00000175792	RUVBL1
ENSG00000132394	EEFSEC
ENSG00000179348	GATA2
ENSG00000240682	ISY1
ENSG00000183624	HMCES
ENSG00000184897	H1FX
ENSG00000004399	PLXND1
ENSG00000081307	UBA5
ENSG00000175040	CHST2
ENSG00000181744	DIPK2A
ENSG00000163659	TIPARP
ENSG00000145194	ECE2
ENSG00000152492	CCDC50
ENSG00000114315	HES1
ENSG00000185112	FAM43A
ENSG00000061938	TNK2
ENSG00000072274	TFRC
ENSG00000163961	RNF168
ENSG00000174004	NRROS
ENSG00000163975	MELTF
ENSG00000196810	CTBP1-DT
ENSG00000168924	LETM1
ENSG00000123933	MXD4
ENSG00000249673	NOP14-AS1
ENSG00000170801	HTRA3
ENSG00000155275	TRMT44
ENSG00000145147	SLIT2
ENSG00000109610	SOD3
ENSG00000109171	SLAIN2
ENSG00000109220	CHIC2
ENSG00000084092	NOA1
ENSG00000186212	SOWAHB
ENSG00000138759	FRAS1
ENSG00000138735	PDE5A
ENSG00000170390	DCLK2
ENSG00000109670	FBXW7
ENSG00000129116	PALLD
ENSG00000109576	AADAT
ENSG00000164366	CCDC127
ENSG00000112877	CEP72
ENSG00000171368	TPPP
ENSG00000071539	TRIP13
ENSG00000145494	NDUFS6
ENSG00000112977	DAP
ENSG00000183580	FBXL7
ENSG00000173545	ZNF622
ENSG00000112964	GHR
ENSG00000112996	MRPS30
ENSG00000178175	ZNF366
ENSG00000145703	IQGAP2
ENSG00000248483	POU5F2
ENSG00000181751	C5orf30
ENSG00000177733	HNRNPA0
ENSG00000120733	KDM3B
ENSG00000170445	HARS
ENSG00000113555	PCDH12
ENSG00000113657	DPYSL3
ENSG00000169252	ADRB2
ENSG00000070614	NDST1
ENSG00000155506	LARP1
ENSG00000082516	GEMIN5
ENSG00000113645	WWC1
ENSG00000204767	INSYN2B
ENSG00000072786	STK10
ENSG00000146066	HIGD2A
ENSG00000169223	LMAN2
ENSG00000184840	TMED9
ENSG00000145911	N4BP3
ENSG00000176783	RUFY1
ENSG00000161011	SQSTM1
ENSG00000161010	MRNIP
ENSG00000037280	FLT4
ENSG00000131446	MGAT1
ENSG00000164379	FOXQ1
ENSG00000007944	MYLIP
ENSG00000137198	GMPR
ENSG00000172197	MBOAT1
ENSG00000269293	ZSCAN16-AS1
ENSG00000137288	UQCC2
ENSG00000064999	ANKS1A
ENSG00000023892	DEF6
ENSG00000156711	MAPK13
ENSG00000137200	CMTR1
ENSG00000198937	CCDC167
ENSG00000164626	KCNK5
ENSG00000188112	C6orf132
ENSG00000124587	PEX6
ENSG00000124733	MEA1
ENSG00000124541	RRP36
ENSG00000180992	MRPL14
ENSG00000112320	SOBP
ENSG00000135587	SMPD2
ENSG00000111817	DSE
ENSG00000169976	SF3B5
ENSG00000135604	STX11
ENSG00000197081	IGF2R
ENSG00000071242	RPS6KA2
ENSG00000198221	AFDN-DT
ENSG00000164818	DNAAF5
ENSG00000164880	INTS1
ENSG00000106266	SNX8
ENSG00000198286	CARD11
ENSG00000164916	FOXK1
ENSG00000157954	WIPI2
ENSG00000182095	TNRC18
ENSG00000011275	RNF216
ENSG00000164708	PGAM2
ENSG00000015676	NUDCD3
ENSG00000164742	ADCY1
ENSG00000136205	TNS3
ENSG00000106070	GRB10
ENSG00000198039	ZNF273
ENSG00000179406	LINC00174
ENSG00000158321	AUTS2
ENSG00000185274	GALNT17
ENSG00000176410	DNAJC30
ENSG00000274523	RCC1L
ENSG00000274070	CASTOR2
ENSG00000265479	DTX2P1-UPK3BP1-PMS2P11
ENSG00000157240	FZD1
ENSG00000001630	CYP51A1
ENSG00000164715	LMTK2
ENSG00000006453	BAIAP2L1
None	None
ENSG00000106246	PTCD1
ENSG00000146830	GIGYF1
ENSG00000170775	GPR37
ENSG00000179562	GCC1
ENSG00000128602	SMO
ENSG00000146859	TMEM140
ENSG00000155561	NUP205
ENSG00000155660	PDIA4
ENSG00000170260	ZNF212
ENSG00000196453	ZNF777
ENSG00000196456	ZNF775
ENSG00000033050	ABCF2
ENSG00000033100	CHPF2
ENSG00000233038	AC011899.2
ENSG00000231419	LINC00689
ENSG00000154359	LONRF1
ENSG00000158941	CCAR2
ENSG00000120915	EPHX2
ENSG00000186918	ZNF395
ENSG00000012232	EXTL3
ENSG00000197892	KIF13B
ENSG00000157110	RBPMS
ENSG00000183779	ZNF703
ENSG00000020181	ADGRA2
ENSG00000158669	GPAT4
ENSG00000137574	TGS1
ENSG00000183808	RBM12B
ENSG00000178764	ZHX2
ENSG00000022567	SLC45A4
ENSG00000171045	TSNARE1
ENSG00000185730	ZNF696
ENSG00000014164	ZC3H3
ENSG00000178209	PLEC
ENSG00000260428	SCX
ENSG00000185000	DGAT1
ENSG00000167702	KIFC2
ENSG00000255182	AC084125.2
ENSG00000197363	ZNF517
ENSG00000177076	ACER2
ENSG00000198680	TUSC1
ENSG00000137076	TLN1
ENSG00000215183	MSMP
ENSG00000147912	FBXO10
ENSG00000122741	DCAF10
ENSG00000107282	APBA1
ENSG00000107362	ABHD17B
ENSG00000196781	TLE1
ENSG00000127080	IPPK
ENSG00000197724	PHF2
ENSG00000185920	PTCH1
ENSG00000165138	ANKS6
ENSG00000165029	ABCA1
ENSG00000119318	RAD23B
ENSG00000070061	ELP1
ENSG00000095397	WHRN
ENSG00000148180	GSN
ENSG00000167114	SLC27A4
ENSG00000119333	WDR34
ENSG00000119335	SET
ENSG00000160445	ZER1
ENSG00000167136	ENDOG
ENSG00000175283	DOLK
ENSG00000095319	NUP188
ENSG00000204054	LINC00963
ENSG00000097007	ABL1
ENSG00000050555	LAMC3
ENSG00000130723	PRRC2B
ENSG00000176868	AL358781.1
ENSG00000148296	SURF6
ENSG00000169925	BRD3
ENSG00000196363	WDR5
ENSG00000186350	RXRA
ENSG00000226706	AL161452.1
ENSG00000165684	SNAPC4
ENSG00000148384	INPP5E
ENSG00000148400	NOTCH1
ENSG00000165716	DIPK1B
ENSG00000233016	SNHG7
ENSG00000228544	CCDC183-AS1
ENSG00000196642	RABL6
ENSG00000127191	TRAF2
ENSG00000176248	ANAPC2
ENSG00000197191	CYSRT1
ENSG00000198113	TOR4A
ENSG00000198435	NRARP
ENSG00000188747	NOXA1
ENSG00000182154	MRPL41
ENSG00000165724	ZMYND19
ENSG00000146950	SHROOM2
ENSG00000047230	CTPS2
ENSG00000188158	NHS
ENSG00000068354	TBC1D25
ENSG00000102057	KCND1
ENSG00000068394	GPKOW
ENSG00000101997	CCDC22
ENSG00000049769	PPP1R3F
ENSG00000124313	IQSEC2
ENSG00000184083	FAM120C
ENSG00000158526	TSR2
ENSG00000102302	FGD1
ENSG00000169188	APEX2
ENSG00000090776	EFNB1
ENSG00000130054	FAM155B
ENSG00000198934	MAGEE1
ENSG00000157514	TSC22D3
ENSG00000080561	MID2
ENSG00000198354	DCAF12L2
ENSG00000122122	SASH3
ENSG00000178947	SMIM10L2A
ENSG00000235703	LINC00894
ENSG00000130821	SLC6A8
ENSG00000101986	ABCD1
ENSG00000172534	HCFC1
ENSG00000177854	TMEM187
ENSG00000197180	CH17-340M24.3
ENSG00000130827	PLXNA3
ENSG00000102178	UBL4A
ENSG00000084623	EIF3I
ENSG00000183317	EPHA10
ENSG00000143375	CGN
ENSG00000253626	EIF5AL1
ENSG00000135392	DNAJC14
ENSG00000135452	TSPAN31
ENSG00000015133	CCDC88C
ENSG00000103260	METRN
ENSG00000065427	KARS
ENSG00000167515	TRAPPC2L
ENSG00000141252	VPS53
ENSG00000220205	VAMP2
ENSG00000091542	ALKBH5
ENSG00000183153	GJD3
ENSG00000266208	AC080112.1
ENSG00000108312	UBTF
ENSG00000167680	SEMA6B
ENSG00000130518	IQCN
ENSG00000105662	CRTC1
ENSG00000130881	LRP3
ENSG00000167378	IRGQ
ENSG00000104853	CLPTM1
ENSG00000169136	ATF5
ENSG00000142544	CTU1
ENSG00000197586	ENTPD6
ENSG00000157538	VPS26C
ENSG00000144560	VGLL4
ENSG00000221883	ARIH2OS
ENSG00000241313	WWTR1-AS1
ENSG00000109685	NSD2
ENSG00000170153	RNF150
ENSG00000069011	PITX1
ENSG00000246323	AC113382.1
ENSG00000171604	CXXC5
ENSG00000112659	CUL9
ENSG00000124608	AARS2
ENSG00000242802	AP5Z1
ENSG00000196313	POM121
ENSG00000106479	ZNF862
ENSG00000165084	C8orf34
ENSG00000083307	GRHL2
ENSG00000181404	WASHC1
ENSG00000197694	SPTAN1
ENSG00000188483	IER5L
ENSG00000148331	ASB6
ENSG00000130653	PNPLA7
ENSG00000198753	PLXNB3
ENSG00000067606	PRKCZ
ENSG00000077549	CAPZB
ENSG00000237149	ZNF503-AS2
ENSG00000186907	RTN4RL2
ENSG00000167986	DDB1
ENSG00000172613	RAD9A
ENSG00000254550	OMP
ENSG00000166105	GLB1L3
ENSG00000111252	SH2B3
ENSG00000119636	BBOF1
ENSG00000233024	NPIPA9
ENSG00000140691	ARMC5
ENSG00000159714	ZDHHC1
ENSG00000103335	PIEZO1
ENSG00000196689	TRPV1
ENSG00000196544	BORCS6
ENSG00000265206	AC004687.1
ENSG00000167363	FN3K
ENSG00000178297	TMPRSS9
ENSG00000088256	GNA11
ENSG00000183397	C19orf71
ENSG00000127663	KDM4B
ENSG00000072062	PRKACA
ENSG00000072071	ADGRL1
ENSG00000089351	GRAMD1A
ENSG00000105221	AKT2
ENSG00000105321	CCDC9
ENSG00000134815	DHX34
ENSG00000119771	KLHL29
ENSG00000115902	SLC1A4
ENSG00000143995	MEIS1
ENSG00000172985	SH3RF3
ENSG00000168280	KIF5C
ENSG00000013441	CLK1
ENSG00000256073	URB1-AS1
ENSG00000230212	AP000688.1
ENSG00000205593	DENND6B
ENSG00000170837	GPR27
ENSG00000163884	KLF15
ENSG00000114654	EFCC1
ENSG00000145743	FBXL17
ENSG00000228672	PROB1
ENSG00000048052	HDAC9
ENSG00000105855	ITGB8
ENSG00000240889	NDUFB2-AS1
ENSG00000204946	ZNF783
ENSG00000244151	AC010973.2
ENSG00000261455	LINC01003
ENSG00000160360	GPSM1
ENSG00000228594	FNDC10
ENSG00000258634	AL160006.1
ENSG00000143179	UCK2
ENSG00000224914	LINC00863
ENSG00000278156	TSC22D1-AS1
ENSG00000104731	KLHDC4
ENSG00000136485	DCAF7
ENSG00000132478	UNK
ENSG00000141522	ARHGDIA
ENSG00000081913	PHLPP1
ENSG00000205790	DPP9-AS1
ENSG00000130173	ANGPTL8
ENSG00000258674	AC011448.1
ENSG00000272333	KMT2B
ENSG00000079432	CIC
ENSG00000167562	ZNF701
ENSG00000149639	SOGA1
ENSG00000134109	EDEM1
ENSG00000270959	LPP-AS2
ENSG00000159733	ZFYVE28
ENSG00000245748	AC097382.2
ENSG00000232021	LEF1-AS1
ENSG00000113296	THBS4
ENSG00000223855	HRAT92
ENSG00000230487	PSMG3-AS1
ENSG00000205903	ZNF316
ENSG00000274272	AC069281.2
ENSG00000275549	STPG3-AS1
ENSG00000254860	TMEM9B-AS1
ENSG00000254470	AP5B1
ENSG00000126217	MCF2L
ENSG00000233695	GAS6-AS1
ENSG00000235194	PPP1R3E
ENSG00000176715	ACSF3
ENSG00000179409	GEMIN4
ENSG00000168675	LDLRAD4
ENSG00000104983	CCDC61
None	None
ENSG00000225733	FGD5-AS1
ENSG00000268575	AL031282.2
ENSG00000117242	PINK1-AS
ENSG00000266028	SRGAP2
ENSG00000204172	AGAP9
ENSG00000110057	UNC93B1
ENSG00000251143	AP002490.1
ENSG00000172269	DPAGT1
ENSG00000247373	AC055713.1
ENSG00000139842	CUL4A
ENSG00000165821	SALL2
ENSG00000170468	RIOX1
ENSG00000103202	NME4
ENSG00000274180	NATD1
ENSG00000004142	POLDIP2
ENSG00000004139	SARM1
ENSG00000131242	RAB11FIP4
ENSG00000108819	PPP1R9B
ENSG00000101544	ADNP2
ENSG00000005206	SPPL2B
ENSG00000161091	MFSD12
ENSG00000183248	PRR36
ENSG00000267383	AC011447.3
ENSG00000090006	LTBP4
ENSG00000185453	ZSWIM9
ENSG00000142409	ZNF787
ENSG00000232098	AC012313.1
ENSG00000247315	ZCCHC3
ENSG00000275993	SIK1B
ENSG00000233006	MIR3936HG
ENSG00000232729	AC211433.1
ENSG00000272391	POM121C
ENSG00000169894	MUC3A
ENSG00000170265	ZNF282
ENSG00000178814	OPLAH
ENSG00000261236	BOP1
ENSG00000187583	PLEKHN1
ENSG00000272512	AL645608.7
ENSG00000160087	UBE2J2
ENSG00000242485	MRPL20
ENSG00000272455	AL391244.2
ENSG00000197530	MIB2
ENSG00000189339	SLC35E2B
ENSG00000182873	PRKCZ-AS1
ENSG00000162585	FAAP20
ENSG00000157911	PEX10
ENSG00000149527	PLCH2
ENSG00000130762	ARHGEF16
ENSG00000116213	WRAP73
ENSG00000158286	RNF207
ENSG00000142599	RERE
ENSG00000177000	MTHFR
ENSG00000237938	AL450998.2
ENSG00000157978	LDLRAP1
ENSG00000142765	SYTL1
ENSG00000186056	MATN1-AS1
ENSG00000225828	FAM229A
ENSG00000121905	HPCA
ENSG00000004455	AK2
ENSG00000214193	SH3D21
ENSG00000142694	EVA1B
ENSG00000142949	PTPRF
ENSG00000117480	FAAH
ENSG00000154222	CC2D1B
ENSG00000121310	ECHDC2
ENSG00000236723	AL606760.2
ENSG00000116221	MRPL37
ENSG00000157216	SSBP3
ENSG00000260879	AL359258.2
ENSG00000118292	C1orf54
ENSG00000143537	ADAM15
ENSG00000160753	RUSC1
ENSG00000163472	TMEM79
ENSG00000143319	ISG20L2
ENSG00000185630	PBX1
ENSG00000143183	TMCO1
ENSG00000135870	RC3H1
ENSG00000116750	UCHL5
ENSG00000117625	RCOR3
ENSG00000174606	ANGEL2
ENSG00000143801	PSEN2
ENSG00000270094	AL670729.2
ENSG00000168159	RNF187
ENSG00000236358	AL355472.2
ENSG00000153207	AHCTF1
ENSG00000175137	SH3BP5L
ENSG00000198964	SGMS1
ENSG00000238280	AC067751.1
ENSG00000279689	AC022400.8
ENSG00000272916	AC022400.6
ENSG00000148655	LRMDA
ENSG00000108219	TSPAN14
ENSG00000107815	TWNK
ENSG00000166171	DPCD
ENSG00000272933	AL391121.1
ENSG00000203497	PDCD4-AS1
ENSG00000107902	LHPP
ENSG00000130640	TUBGCP2
ENSG00000235245	AL360181.2
ENSG00000148824	MTG1
ENSG00000254559	AC069287.2
ENSG00000177106	EPS8L2
ENSG00000274897	PANO1
ENSG00000177595	PIDD1
ENSG00000177685	CRACR2B
ENSG00000214063	TSPAN4
ENSG00000235027	AC068580.3
ENSG00000148935	GAS2
ENSG00000255498	AC068385.1
ENSG00000180423	HARBI1
ENSG00000149182	ARFGAP2
ENSG00000165912	PACSIN3
ENSG00000167987	VPS37C
ENSG00000162144	CYB561A3
ENSG00000256591	AP003108.2
ENSG00000149485	FADS1
ENSG00000149489	ROM1
ENSG00000162194	LBHD1
ENSG00000256690	AP001160.1
ENSG00000149761	NUDT22
ENSG00000173264	GPR137
ENSG00000187066	TMEM262
ENSG00000014216	CAPN1
ENSG00000174996	KLC2
ENSG00000245156	AP001107.1
ENSG00000255468	AP001107.9
ENSG00000173599	PC
ENSG00000173120	KDM2A
ENSG00000173020	GRK2
ENSG00000175482	POLD4
ENSG00000172725	CORO1B
ENSG00000172663	TMEM134
ENSG00000110066	KMT5B
ENSG00000260808	AP003096.1
ENSG00000162341	TPCN2
ENSG00000246889	AP000487.1
ENSG00000085733	CTTN
ENSG00000162105	SHANK2
ENSG00000172890	NADSYN1
ENSG00000137497	NUMA1
ENSG00000168010	ATG16L2
ENSG00000137486	ARRB1
ENSG00000182704	TSKU
ENSG00000255929	AP000943.3
ENSG00000149292	TTC12
ENSG00000149577	SIDT2
ENSG00000110274	CEP164
ENSG00000278376	AP004609.3
ENSG00000110375	UPK2
ENSG00000254943	AP003501.2
ENSG00000254905	AP001318.1
ENSG00000149328	GLB1L2
ENSG00000219410	AC125494.1
ENSG00000257653	AC117498.1
ENSG00000258017	AC011603.2
ENSG00000258232	AC125611.3
ENSG00000123358	NR4A1
ENSG00000259884	AC025259.3
ENSG00000257337	AC068888.1
ENSG00000257808	AC073573.1
ENSG00000139631	CSAD
ENSG00000257605	AC073611.1
ENSG00000258056	AC009779.2
ENSG00000185664	PMEL
ENSG00000139641	ESYT1
ENSG00000257303	AC073896.2
ENSG00000166888	STAT6
ENSG00000258048	AC073569.2
ENSG00000070961	ATP2B1
ENSG00000185046	ANKS1B
ENSG00000089094	KDM2B
ENSG00000212694	LINC01089
ENSG00000272849	AC084018.1
ENSG00000150967	ABCB9
ENSG00000130921	C12orf65
ENSG00000196498	NCOR2
ENSG00000112787	FBRSL1
ENSG00000150457	LATS2
ENSG00000172915	NBEA
ENSG00000134897	BIVM
ENSG00000088448	ANKRD10
ENSG00000102606	ARHGEF7
ENSG00000068650	ATP11A
ENSG00000126226	PCID2
ENSG00000237054	PRMT5-AS1
ENSG00000215271	HOMEZ
ENSG00000213983	AP1G2
ENSG00000100441	KHNYN
ENSG00000184304	PRKD1
ENSG00000258738	AL121603.2
ENSG00000139865	TTC6
ENSG00000258377	AL139099.1
ENSG00000254718	AL157756.1
ENSG00000027075	PRKCH
ENSG00000171723	GPHN
ENSG00000072110	ACTN1
ENSG00000258891	AC005480.1
ENSG00000170345	FOS
ENSG00000273729	AC007686.3
ENSG00000182512	GLRX5
ENSG00000258504	AL157871.1
ENSG00000078304	PPP2R5C
ENSG00000166126	AMN
ENSG00000126215	XRCC3
ENSG00000184990	SIVA1
ENSG00000142208	AKT1
ENSG00000257556	LINC02298
ENSG00000183828	NUDT14
ENSG00000185024	BRF1
ENSG00000279495	AL928654.4
ENSG00000182979	MTA1
ENSG00000224078	SNHG14
ENSG00000259409	BMF-AS1
ENSG00000174171	AC020659.1
ENSG00000128881	TTBK2
ENSG00000157470	FAM81A
ENSG00000140332	TLE3
ENSG00000137817	PARP6
ENSG00000261423	TMEM202-AS1
ENSG00000138621	PPCDC
ENSG00000275454	AC105020.6
ENSG00000183208	GDPGP1
ENSG00000259736	CRTC3-AS1
ENSG00000258384	AC068831.1
ENSG00000279765	AC013394.1
ENSG00000277654	AC087633.2
ENSG00000140443	IGF1R
ENSG00000259172	AC023024.1
ENSG00000007384	RHBDF1
ENSG00000103148	NPRL3
ENSG00000228779	Z69666.1
ENSG00000269881	AC004754.1
ENSG00000076344	RGS11
ENSG00000261691	Z97986.1
ENSG00000007541	PIGQ
ENSG00000197562	RAB40C
ENSG00000172366	MCRIP2
ENSG00000161996	WDR90
ENSG00000262528	AL022341.2
ENSG00000140983	RHOT2
ENSG00000103254	FAM173A
ENSG00000103245	CIAO3
ENSG00000103253	HAGHL
ENSG00000127586	CHTF18
ENSG00000103227	LMF1
ENSG00000260316	AL008727.1
ENSG00000103275	UBE2I
ENSG00000059145	UNKL
ENSG00000103249	CLCN7
ENSG00000261641	AL031600.3
ENSG00000138834	MAPK8IP3
ENSG00000261207	AL031717.1
ENSG00000197774	EME2
ENSG00000063854	HAGH
ENSG00000065057	NTHL1
ENSG00000008710	PKD1
ENSG00000162066	AMDHD2
ENSG00000279568	AC093525.9
ENSG00000260565	ERVK13-1
ENSG00000127564	PKMYT1
ENSG00000126602	TRAP1
ENSG00000102858	MGRN1
ENSG00000168096	ANKS3
ENSG00000118900	UBN1
ENSG00000067365	METTL22
ENSG00000260276	AC022167.2
ENSG00000262420	AC007613.1
ENSG00000077235	GTF3C1
ENSG00000196502	SULT1A1
ENSG00000169592	INO80E
ENSG00000260219	AC106782.2
ENSG00000156860	FBRS
ENSG00000080603	SRCAP
ENSG00000280211	AC106886.4
ENSG00000099364	FBXL19
ENSG00000279196	AC135048.4
ENSG00000103496	STX4
ENSG00000261385	AC009088.3
ENSG00000260267	AC026471.1
ENSG00000140675	SLC5A2
ENSG00000121270	ABCC11
ENSG00000205336	ADGRG1
ENSG00000245768	AC092378.1
ENSG00000196123	KIAA0895L
ENSG00000135740	SLC9A5
ENSG00000039523	RIPOR1
ENSG00000102904	TSNAXIP1
ENSG00000141086	CTRL
ENSG00000213398	LCAT
ENSG00000132600	PRMT7
ENSG00000260798	AC099314.1
ENSG00000213380	COG8
ENSG00000262136	AC092115.3
ENSG00000279569	AC020763.4
ENSG00000103043	VAC14
ENSG00000118557	PMFBP1
ENSG00000259768	AC004943.2
ENSG00000154099	DNAAF1
ENSG00000103168	TAF1C
ENSG00000260417	AC092127.1
ENSG00000260750	AC092720.1
ENSG00000158545	ZC3H18
ENSG00000278341	AC138028.6
ENSG00000260121	AC138028.4
ENSG00000260617	AC138028.5
ENSG00000198931	APRT
ENSG00000141012	GALNS
ENSG00000259881	AC092384.2
ENSG00000259877	AC009113.1
ENSG00000185324	CDK10
ENSG00000158805	ZNF276
ENSG00000259006	AC092143.2
None	None
ENSG00000132376	INPP5K
ENSG00000262456	AC006435.1
ENSG00000007168	PAFAH1B1
ENSG00000132361	CLUH
ENSG00000262903	AC027796.4
ENSG00000257950	P2RX5-TAX1BP3
ENSG00000185722	ANKFY1
ENSG00000234203	AC004771.2
ENSG00000258315	C17orf49
ENSG00000004975	DVL2
ENSG00000279641	AC120057.3
ENSG00000170291	ELP5
ENSG00000181885	CLDN7
ENSG00000132522	GPS2
ENSG00000233223	AC016876.1
ENSG00000179094	PER1
ENSG00000166579	NDEL1
ENSG00000133030	MPRIP
ENSG00000072310	SREBF1
ENSG00000171962	DRC3
ENSG00000177302	TOP3A
ENSG00000072134	EPN2
ENSG00000233098	CCDC144NL-AS1
ENSG00000227543	SPAG5-AS1
ENSG00000109118	PHF12
ENSG00000160551	TAOK1
ENSG00000167543	TP53I13
ENSG00000266718	AC079336.5
ENSG00000226377	AC084809.1
ENSG00000141736	ERBB2
ENSG00000278918	AC080112.3
ENSG00000173812	EIF1
ENSG00000131473	ACLY
ENSG00000068137	PLEKHH3
ENSG00000108840	HDAC5
ENSG00000267080	ASB16-AS1
ENSG00000233175	AC008105.1
ENSG00000250186	AC091180.3
ENSG00000153944	MSI2
ENSG00000279069	AC015813.5
ENSG00000121068	TBX2
ENSG00000277476	AC005332.5
ENSG00000266036	AC016888.1
ENSG00000279035	AC022211.4
ENSG00000263843	AC022211.2
ENSG00000108469	RECQL5
ENSG00000132475	H3F3B
ENSG00000266980	AC087289.1
ENSG00000267801	AC087289.5
ENSG00000267342	AC087289.2
ENSG00000186919	ZACN
ENSG00000182534	MXRA7
ENSG00000184640	2019-09-09
ENSG00000108669	CYTH1
ENSG00000167280	ENGASE
ENSG00000275516	AC100791.3
ENSG00000141519	CCDC40
ENSG00000171298	GAA
ENSG00000262580	AC087741.1
ENSG00000181523	SGSH
ENSG00000263069	AC124319.2
ENSG00000173821	RNF213
ENSG00000262313	AC127496.3
ENSG00000263218	AC127496.6
ENSG00000224877	NDUFAF8
ENSG00000157637	SLC38A10
ENSG00000279187	AC027601.5
ENSG00000262877	AC110285.2
ENSG00000263271	AC110285.4
ENSG00000185359	HGS
ENSG00000183048	SLC25A10
ENSG00000262413	AC145207.2
ENSG00000141552	ANAPC11
ENSG00000183979	NPB
ENSG00000169696	ASPSCR1
ENSG00000169689	CENPX
ENSG00000169727	GPS1
ENSG00000141551	CSNK1D
ENSG00000181396	OGFOD3
ENSG00000141542	RAB40B
ENSG00000132199	ENOSF1
ENSG00000168502	MTCL1
ENSG00000101558	VAPA
ENSG00000277324	AC093462.1
ENSG00000122490	PQLC1
ENSG00000267124	AC016588.1
ENSG00000099864	PALM
ENSG00000274177	AC004528.2
ENSG00000279488	AC004623.1
ENSG00000160953	MUM1
ENSG00000280486	AC005329.3
ENSG00000071626	DAZAP1
ENSG00000267317	AC027307.2
ENSG00000119559	C19orf25
ENSG00000279009	AC005943.2
ENSG00000267007	AC012615.2
ENSG00000267244	AC012615.6
ENSG00000261526	AC012615.1
ENSG00000133243	BTBD2
ENSG00000065000	AP3D1
ENSG00000104886	PLEKHJ1
ENSG00000104904	OAZ1
ENSG00000220008	LINGO3
ENSG00000130332	LSM7
ENSG00000172009	THOP1
ENSG00000267436	AC005786.3
ENSG00000267304	AC004637.1
ENSG00000167657	DAPK3
ENSG00000126934	MAP2K2
ENSG00000269318	AC007292.2
ENSG00000167671	UBXN6
ENSG00000267769	AC011498.6
ENSG00000174886	NDUFA11
ENSG00000105519	CAPS
ENSG00000088247	KHSRP
ENSG00000268120	AC010336.3
ENSG00000214248	AC010336.1
ENSG00000076984	MAP2K7
ENSG00000104980	TIMM44
ENSG00000090661	CERS4
ENSG00000171466	ZNF562
ENSG00000130810	PPAN
ENSG00000274425	AC114271.1
ENSG00000105397	TYK2
ENSG00000129351	ILF3
ENSG00000213339	QTRT1
ENSG00000197256	KANK2
ENSG00000198003	CCDC151
ENSG00000269242	AC010422.3
ENSG00000105576	TNPO2
ENSG00000267735	AC020934.2
ENSG00000132016	C19orf57
ENSG00000132002	DNAJB1
ENSG00000268189	AC005785.1
ENSG00000011243	AKAP8L
ENSG00000280332	AC020917.4
ENSG00000085872	CHERP
ENSG00000269480	AC020913.2
ENSG00000130303	BST2
ENSG00000269439	AC010618.3
ENSG00000130313	PGLS
ENSG00000130309	COLGALT1
ENSG00000105640	RPL18A
ENSG00000105643	ARRDC2
ENSG00000268983	AC005253.2
ENSG00000005007	UPF1
ENSG00000269019	HOMER3-AS1
ENSG00000105705	SUGP1
ENSG00000105726	ATP13A1
ENSG00000268119	AC010615.2
ENSG00000105171	POP4
ENSG00000267727	AC008738.5
ENSG00000105698	USF2
ENSG00000280194	AD000864.1
ENSG00000181666	HKR1
ENSG00000179134	SAMD4B
ENSG00000196235	SUPT5H
ENSG00000275395	FCGBP
ENSG00000188493	C19orf54
ENSG00000105323	HNRNPUL1
ENSG00000268475	AC011462.2
ENSG00000076928	ARHGEF1
ENSG00000104859	CLASRP
ENSG00000104884	ERCC2
ENSG00000125746	EML2
ENSG00000259605	AC074212.1
ENSG00000267395	DM1-AS
ENSG00000160014	CALM3
ENSG00000090372	STRN4
ENSG00000160007	ARHGAP35
ENSG00000063169	BICRA
ENSG00000269656	NOP53-AS1
ENSG00000105483	CARD8
ENSG00000087088	BAX
ENSG00000104852	SNRNP70
ENSG00000130529	TRPM4
ENSG00000104894	CD37
ENSG00000142546	NOSIP
ENSG00000269352	PTOV1-AS2
ENSG00000039650	PNKP
ENSG00000204673	AKT1S1
ENSG00000104946	TBC1D17
ENSG00000105053	VRK3
ENSG00000161671	EMC10
ENSG00000167747	C19orf48
ENSG00000142515	KLK3
ENSG00000167751	KLK2
ENSG00000160336	ZNF761
ENSG00000276570	AC010327.5
ENSG00000133247	KMT5C
ENSG00000269275	AC020922.3
ENSG00000261221	ZNF865
ENSG00000176293	ZNF135
ENSG00000035115	SH3YL1
ENSG00000233296	AC092159.2
ENSG00000235078	AC231981.1
ENSG00000115756	HPCAL1
ENSG00000138031	ADCY3
ENSG00000119772	DNMT3A
ENSG00000138074	SLC5A6
ENSG00000115204	MPV17
ENSG00000234072	AC074117.1
ENSG00000232973	CYP1B1-AS1
ENSG00000224875	AC083949.1
ENSG00000171132	PRKCE
ENSG00000028116	VRK2
ENSG00000162929	KIAA1841
ENSG00000179818	PCBP1-AS1
ENSG00000144043	TEX261
ENSG00000237737	DCTN1-AS1
ENSG00000228363	AC015971.1
ENSG00000144026	ZNF514
ENSG00000204685	STARD7-AS1
ENSG00000163126	ANKRD23
ENSG00000168758	SEMA4C
ENSG00000230140	AC016738.2
ENSG00000114999	TTL
ENSG00000234174	AC016683.1
ENSG00000125637	PSD4
ENSG00000169967	MAP3K2
ENSG00000196950	SLC39A10
ENSG00000119042	SATB2
ENSG00000003402	CFLAR
ENSG00000079308	TNS1
ENSG00000273361	AC021016.3
ENSG00000144567	RETREG2
ENSG00000124006	OBSL1
ENSG00000187514	PTMA
ENSG00000077044	DGKD
ENSG00000157985	AGAP1
ENSG00000068024	HDAC4
ENSG00000162804	SNED1
ENSG00000115677	HDLBP
ENSG00000168397	ATG4B
ENSG00000235351	AC114730.3
ENSG00000180902	D2HGDH
ENSG00000125877	ITPA
ENSG00000088854	C20orf194
ENSG00000275457	AL117332.1
ENSG00000281376	ABALON
ENSG00000171456	ASXL1
ENSG00000149609	C20orf144
ENSG00000126005	MMP24OS
ENSG00000232907	DLGAP4-AS1
ENSG00000185513	L3MBTL1
ENSG00000204044	SLC12A5-AS1
ENSG00000255438	AL354813.1
ENSG00000197818	SLC9A8
ENSG00000277449	CEBPB-AS1
ENSG00000232358	AL050404.1
ENSG00000254995	STX16-NPEPL1
ENSG00000254419	AL139349.1
ENSG00000101181	MTG2
ENSG00000101194	SLC17A9
ENSG00000130589	HELZ2
ENSG00000026036	RTEL1-TNFRSF6B
ENSG00000203896	LIME1
ENSG00000268858	AL118506.1
ENSG00000198276	UCKL1
ENSG00000280213	UCKL1-AS1
ENSG00000171703	TCEA2
ENSG00000281383	FP671120.4
ENSG00000215386	MIR99AHG
ENSG00000166979	EVA1C
ENSG00000237945	LINC00649
ENSG00000157540	DYRK1A
ENSG00000185658	BRWD1
ENSG00000160216	AGPAT3
ENSG00000184441	AP001062.1
ENSG00000183255	PTTG1IP
ENSG00000160255	ITGB2
ENSG00000182871	COL18A1
ENSG00000142156	COL6A1
ENSG00000215424	MCM3AP-AS1
ENSG00000160294	MCM3AP
ENSG00000160305	DIP2A
ENSG00000160310	PRMT2
ENSG00000070371	CLTCL1
ENSG00000099889	ARVCF
ENSG00000183597	TANGO2
ENSG00000224086	AC245452.1
ENSG00000100038	TOP3B
ENSG00000234630	AC245060.2
ENSG00000159496	RGL4
ENSG00000279006	AL022323.2
ENSG00000133422	MORC2
ENSG00000198089	SFI1
ENSG00000241878	PISD
ENSG00000100284	TOM1
ENSG00000235237	Z82188.2
ENSG00000233739	AL031587.2
ENSG00000100151	PICK1
ENSG00000279080	AL022322.2
ENSG00000213923	CSNK1E
ENSG00000244491	AL021707.5
ENSG00000100307	CBX7
ENSG00000100413	POLR3H
ENSG00000100243	CYB5R3
ENSG00000100304	TTLL12
ENSG00000138964	PARVG
ENSG00000241484	ARHGAP8
ENSG00000273145	BX537318.1
ENSG00000231711	LINC00899
ENSG00000100416	TRMU
ENSG00000260708	AL118516.1
ENSG00000188511	C22orf34
ENSG00000273192	AL671710.1
ENSG00000184164	CRELD2
ENSG00000170638	TRABD
ENSG00000188130	MAPK12
ENSG00000227484	CR559946.1
ENSG00000177989	ODF3B
ENSG00000100288	CHKB
ENSG00000228242	AC093495.1
ENSG00000249786	EAF1-AS1
ENSG00000182606	TRAK1
None	None
ENSG00000163812	ZDHHC3
ENSG00000160799	CCDC12
ENSG00000114650	SCAP
ENSG00000132153	DHX30
ENSG00000225697	SLC26A6
ENSG00000224424	PRKAR2A-AS1
ENSG00000235236	AC137630.2
ENSG00000164068	RNF123
ENSG00000173540	GMPPB
ENSG00000114353	GNAI2
ENSG00000114395	CYB561D2
ENSG00000248487	ABHD14A
ENSG00000242797	GLYCTK-AS1
ENSG00000168273	SMIM4
ENSG00000243696	AC006254.1
ENSG00000163681	SLMAP
ENSG00000163637	PRICKLE2
ENSG00000114541	FRMD4B
ENSG00000114861	FOXP1
ENSG00000278934	AC117489.1
ENSG00000114480	GBE1
ENSG00000144857	BOC
ENSG00000173706	HEG1
ENSG00000241288	LINC02614
ENSG00000070476	ZXDC
ENSG00000244300	GATA2-AS1
ENSG00000163913	IFT122
ENSG00000114120	SLC25A36
ENSG00000152601	MBNL1
ENSG00000068885	IFT80
ENSG00000163590	PPM1L
ENSG00000114796	KLHL24
ENSG00000233885	YEATS2-AS1
ENSG00000188958	UTS2B
ENSG00000260261	AC124944.3
ENSG00000174227	PIGG
ENSG00000272927	AC107464.3
ENSG00000215375	MYL5
ENSG00000145214	DGKQ
ENSG00000127415	IDUA
ENSG00000145217	SLC26A1
ENSG00000090316	MAEA
ENSG00000163945	UVSSA
ENSG00000013810	TACC3
ENSG00000185049	NELFA
ENSG00000087274	ADD1
ENSG00000197386	HTT
ENSG00000159788	RGS12
ENSG00000163956	LRPAP1
ENSG00000013288	MAN2B2
ENSG00000125089	SH3TC1
ENSG00000087008	ACOX3
ENSG00000163291	PAQR3
ENSG00000164056	SPRY1
ENSG00000109686	SH3D19
ENSG00000109654	TRIM2
ENSG00000164114	MAP9
ENSG00000083857	FAT1
ENSG00000180104	EXOC3
ENSG00000188242	PP7080
ENSG00000225138	SLC9A3-AS1
ENSG00000066230	SLC9A3
ENSG00000271781	AC026740.1
ENSG00000028310	BRD9
ENSG00000078295	ADCY2
ENSG00000250234	AC025754.1
ENSG00000253744	AC025442.1
ENSG00000250802	ZBED3-AS1
ENSG00000113231	PDE8B
ENSG00000251675	AC010260.1
ENSG00000113369	ARRDC3
ENSG00000172869	DMXL1
ENSG00000245937	LINC01184
ENSG00000152700	SAR1B
ENSG00000249593	AC011405.1
ENSG00000185129	PURA
ENSG00000113141	IK
ENSG00000120314	WDR55
ENSG00000187678	SPRY4
ENSG00000113721	PDGFRB
ENSG00000019582	CD74
ENSG00000246334	PRR7-AS1
ENSG00000196923	PDLIM7
ENSG00000161021	MAML1
ENSG00000197226	TBC1D9B
ENSG00000113269	RNF130
ENSG00000050748	MAPK9
ENSG00000245060	LINC00847
ENSG00000204628	RACK1
ENSG00000270504	AL391422.4
ENSG00000137203	TFAP2A
ENSG00000272269	AL138724.1
ENSG00000225339	AL354740.1
ENSG00000272288	AL451165.2
ENSG00000007866	TEAD3
ENSG00000172738	TMEM217
ENSG00000137171	KLC4
ENSG00000245261	AL133375.1
ENSG00000151914	DST
ENSG00000198225	FKBP1C
ENSG00000123552	USP45
ENSG00000227220	AL133346.1
ENSG00000273132	AL355312.3
ENSG00000184465	WDR27
ENSG00000257607	AC073957.2
ENSG00000164877	MICALL2
ENSG00000273230	AC102953.2
ENSG00000234432	AC092171.3
ENSG00000273084	AC092171.5
ENSG00000230733	AC092171.2
ENSG00000075624	ACTB
ENSG00000106346	USP42
ENSG00000215045	GRID2IP
ENSG00000122565	CBX3
ENSG00000253552	HOXA-AS2
ENSG00000253308	AC004080.1
ENSG00000272638	AC006027.1
ENSG00000058404	CAMK2B
ENSG00000154710	RABGEF1
ENSG00000071462	BUD23
ENSG00000186088	GSAP
ENSG00000106244	PDAP1
ENSG00000160917	CPSF4
ENSG00000221838	AP4M1
ENSG00000188186	LAMTOR4
ENSG00000146828	SLC12A9
ENSG00000257923	CUX1
ENSG00000128563	PRKRIP1
ENSG00000236753	MKLN1-AS
ENSG00000146966	DENND2A
ENSG00000204934	ATP6V0E2-AS1
ENSG00000197150	ABCB8
ENSG00000133612	AGAP3
ENSG00000187260	WDR86
ENSG00000106018	VIPR2
ENSG00000172748	ZNF596
ENSG00000272267	AC021242.3
ENSG00000164733	CTSB
ENSG00000104613	INTS10
ENSG00000158863	FAM160B2
ENSG00000253200	AC037459.3
ENSG00000147439	BIN3
ENSG00000259607	AC108449.3
ENSG00000272256	AC044849.1
ENSG00000140396	NCOA2
ENSG00000156482	RPL30
ENSG00000164924	YWHAZ
ENSG00000156787	TBC1D31
ENSG00000104419	NDRG1
ENSG00000008513	ST3GAL1
ENSG00000105339	DENND3
ENSG00000181638	ZFP41
ENSG00000250571	GLI4
ENSG00000158106	RHPN1
ENSG00000178685	PARP10
ENSG00000204791	SMPD5
ENSG00000255224	AC109322.1
ENSG00000179526	SHARPIN
ENSG00000185122	HSF1
ENSG00000185803	SLC52A2
ENSG00000182325	FBXL6
ENSG00000187954	CYHR1
ENSG00000160972	PPP1R16A
ENSG00000170619	COMMD5
ENSG00000137101	CD72
ENSG00000137103	TMEM8B
ENSG00000254473	AL354920.1
ENSG00000083223	TUT7
ENSG00000165238	WNK2
ENSG00000148120	C9orf3
ENSG00000196312	MFSD14C
ENSG00000160401	CFAP157
ENSG00000106976	DNM1
ENSG00000280758	AL356481.3
ENSG00000148341	SH3GLB2
ENSG00000148335	NTMT1
ENSG00000148357	HMCN2
ENSG00000160293	VAV2
ENSG00000213213	CCDC183
ENSG00000054148	PHPT1
ENSG00000177943	MAMDC4
ENSG00000107317	PTGDS
ENSG00000107331	ABCA2
ENSG00000054179	ENTPD2
ENSG00000197355	UAP1L1
ENSG00000187609	EXD3
ENSG00000181090	EHMT1
ENSG00000130066	SAT1
ENSG00000005889	ZFX
ENSG00000234636	MED14OS
ENSG00000101974	ATP11C
ENSG00000180879	SSR4
ENSG00000147403	RPL10
ENSG00000071859	FAM50A
ENSG00000033030	ZCCHC8
ENSG00000179918	SEPHS2
ENSG00000266714	MYO15B
ENSG00000282951	AC008537.4
ENSG00000282164	PEG13

## Sheet: supplementary table 4
supplementary table 4. Target genes of hsa_pir_005553
ensemble gene id	gene name
ENSG00000176022	B3GALT6
ENSG00000224051	CPTP
ENSG00000130764	LRRC47
ENSG00000041988	THAP3
ENSG00000178585	CTNNBIP1
ENSG00000198793	MTOR
ENSG00000187144	SPATA21
ENSG00000058453	CROCC
ENSG00000179051	RCC2
ENSG00000158828	PINK1
ENSG00000117298	ECE1
ENSG00000204160	ZDHHC18
ENSG00000090273	NUDC
ENSG00000142687	KIAA0319L
ENSG00000116863	ADPRHL2
ENSG00000117408	IPO13
ENSG00000143515	ATP8B2
ENSG00000163348	PYGO2
ENSG00000143294	PRCC
ENSG00000143799	PARP1
ENSG00000171161	ZNF672
ENSG00000107862	GBF1
ENSG00000107882	SUFU
ENSG00000148843	PDCD11
ENSG00000203772	SPRN
ENSG00000177963	RIC8A
ENSG00000184363	PKP3
ENSG00000149476	TKFC
ENSG00000168569	TMEM223
ENSG00000162231	NXF1
ENSG00000168005	SPINDOC
ENSG00000173457	PPP1R14B
ENSG00000171219	CDC42BPG
ENSG00000197136	PCNX3
ENSG00000175467	SART1
ENSG00000175115	PACS1
ENSG00000110721	CHKA
ENSG00000168040	FADD
ENSG00000137496	IL18BP
ENSG00000149418	ST14
ENSG00000151502	VPS26B
ENSG00000167548	KMT2D
ENSG00000139645	ANKRD52
ENSG00000089154	GCN1
ENSG00000188735	TMEM120B
ENSG00000134884	ARGLU1
ENSG00000119669	IRF2BPL
ENSG00000198752	CDC42BPB
ENSG00000179364	PACS2
ENSG00000128928	IVD
ENSG00000104142	VPS18
ENSG00000177971	IMP3
ENSG00000129925	TMEM8A
ENSG00000103326	CAPN15
ENSG00000090581	GNPTG
ENSG00000131653	TRAF7
ENSG00000205923	CEMP1
ENSG00000167978	SRRM2
ENSG00000188827	SLX4
ENSG00000188322	SBK1
ENSG00000238045	AC009133.1
ENSG00000239791	AC002310.2
ENSG00000102921	N4BP1
ENSG00000159461	AMFR
ENSG00000166188	ZNF319
ENSG00000168286	THAP11
ENSG00000159792	PSKH1
ENSG00000132613	MTSS1L
ENSG00000140836	ZFHX3
ENSG00000090863	GLG1
ENSG00000131149	GSE1
ENSG00000158792	SPATA2L
ENSG00000070444	MNT
ENSG00000074755	ZZEF1
ENSG00000129250	KIF1C
ENSG00000108557	RAI1
ENSG00000175662	TOM1L2
ENSG00000126351	THRA
ENSG00000173801	JUP
ENSG00000167182	SP2
ENSG00000159184	HOXB13
ENSG00000109089	CDR2L
ENSG00000167291	TBC1D16
ENSG00000176108	CHMP6
ENSG00000260005	AC027601.1
ENSG00000182446	NPLOC4
ENSG00000067900	ROCK1
ENSG00000099821	POLRMT
ENSG00000248015	AC005329.1
ENSG00000079313	REXO1
ENSG00000172081	MOB3A
ENSG00000104885	DOT1L
ENSG00000104897	SF3A2
ENSG00000099800	TIMM13
ENSG00000176619	LMNB2
ENSG00000104969	SGTA
ENSG00000141905	NFIC
ENSG00000105325	FZR1
ENSG00000186111	PIP5K1C
ENSG00000167658	EEF2
ENSG00000105229	PIAS4
ENSG00000074842	MYDGF
ENSG00000141965	FEM1A
ENSG00000269604	AC005523.2
ENSG00000130254	SAFB2
ENSG00000130382	MLLT1
ENSG00000142459	EVI5L
ENSG00000185236	RAB11B
ENSG00000244165	P2RY11
ENSG00000130733	YIPF2
ENSG00000130158	DOCK6
ENSG00000008441	NFIX
ENSG00000160877	NACC1
ENSG00000132005	RFX1
ENSG00000074181	NOTCH3
ENSG00000141867	BRD4
ENSG00000130311	DDA1
ENSG00000099308	MAST3
ENSG00000181035	SLC25A42
ENSG00000105738	SIPA1L3
ENSG00000167625	ZNF526
ENSG00000130202	NECTIN2
ENSG00000130203	APOE
ENSG00000177051	FBXO46
ENSG00000170604	IRF2BP1
ENSG00000105281	SLC1A5
ENSG00000257704	INAFM1
ENSG00000105447	GRWD1
ENSG00000126464	PRR12
ENSG00000126461	SCAF1
ENSG00000105063	PPP6R1
ENSG00000218891	ZNF579
ENSG00000083807	SLC27A5
ENSG00000130725	UBE2M
ENSG00000118960	HS1BP3
ENSG00000135632	SMYD5
ENSG00000239305	RNF103
ENSG00000144028	SNRNP200
ENSG00000158158	CNNM4
ENSG00000115073	ACTR1B
ENSG00000136709	WDR33
ENSG00000136699	SMPD4
ENSG00000115183	TANC1
ENSG00000144579	CTDSP1
ENSG00000176946	THAP4
ENSG00000168395	ING5
ENSG00000177732	SOX12
ENSG00000125901	MRPS26
ENSG00000125817	CENPB
ENSG00000100994	PYGB
ENSG00000101400	SNTA1
ENSG00000080845	DLGAP4
ENSG00000198026	ZNF335
ENSG00000124160	NCOA5
ENSG00000130702	LAMA5
ENSG00000101161	PRPF6
ENSG00000142197	DOP1B
ENSG00000243156	MICAL3
ENSG00000093010	COMT
ENSG00000099910	KLHL22
ENSG00000169184	MN1
ENSG00000184117	NIPSNAP1
ENSG00000100345	MYH9
ENSG00000183741	CBX6
ENSG00000100324	TAB1
ENSG00000100403	ZC3H7B
ENSG00000183864	TOB2
ENSG00000188636	RTL6
ENSG00000075275	CELSR1
ENSG00000241553	ARPC4
ENSG00000144711	IQSEC1
ENSG00000132182	NUP210
ENSG00000114853	ZBTB47
ENSG00000160796	NBEAL2
ENSG00000068745	IP6K2
ENSG00000177352	CCDC71
ENSG00000164061	BSN
ENSG00000126062	TMEM115
ENSG00000259956	RBM15B
ENSG00000114767	RRP9
ENSG00000114554	PLXNA1
ENSG00000184897	H1FX
ENSG00000004399	PLXND1
ENSG00000185112	FAM43A
ENSG00000168924	LETM1
ENSG00000123933	MXD4
ENSG00000109171	SLAIN2
ENSG00000109576	AADAT
ENSG00000112877	CEP72
ENSG00000177733	HNRNPA0
ENSG00000120733	KDM3B
ENSG00000070614	NDST1
ENSG00000146083	RNF44
ENSG00000169223	LMAN2
ENSG00000184840	TMED9
ENSG00000064999	ANKS1A
ENSG00000023892	DEF6
ENSG00000137161	CNPY3
ENSG00000124587	PEX6
ENSG00000180992	MRPL14
ENSG00000197081	IGF2R
ENSG00000164880	INTS1
ENSG00000164916	FOXK1
ENSG00000157954	WIPI2
ENSG00000011275	RNF216
ENSG00000136240	KDELR2
ENSG00000274523	RCC1L
ENSG00000164715	LMTK2
ENSG00000146830	GIGYF1
ENSG00000128602	SMO
ENSG00000196453	ZNF777
ENSG00000012232	EXTL3
ENSG00000020181	ADGRA2
ENSG00000178764	ZHX2
ENSG00000171045	TSNARE1
ENSG00000014164	ZC3H3
ENSG00000107282	APBA1
ENSG00000197724	PHF2
ENSG00000119318	RAD23B
ENSG00000167114	SLC27A4
ENSG00000119335	SET
ENSG00000160445	ZER1
ENSG00000175283	DOLK
ENSG00000097007	ABL1
ENSG00000130723	PRRC2B
ENSG00000176868	AL358781.1
ENSG00000226706	AL161452.1
ENSG00000165684	SNAPC4
ENSG00000148384	INPP5E
ENSG00000148400	NOTCH1
ENSG00000233016	SNHG7
ENSG00000228544	CCDC183-AS1
ENSG00000146950	SHROOM2
ENSG00000101997	CCDC22
ENSG00000124313	IQSEC2
ENSG00000101986	ABCD1
ENSG00000130827	PLXNA3
ENSG00000143375	CGN
ENSG00000135452	TSPAN31
ENSG00000015133	CCDC88C
ENSG00000103260	METRN
ENSG00000220205	VAMP2
ENSG00000091542	ALKBH5
ENSG00000176155	CCDC57
ENSG00000130881	LRP3
ENSG00000124608	AARS2
ENSG00000196313	POM121
ENSG00000106479	ZNF862
ENSG00000083307	GRHL2
ENSG00000237149	ZNF503-AS2
ENSG00000103335	PIEZO1
ENSG00000196544	BORCS6
ENSG00000167363	FN3K
ENSG00000088256	GNA11
ENSG00000134815	DHX34
ENSG00000115902	SLC1A4
ENSG00000168280	KIF5C
ENSG00000228672	PROB1
ENSG00000204946	ZNF783
ENSG00000244151	AC010973.2
ENSG00000104549	SQLE
ENSG00000143179	UCK2
ENSG00000132478	UNK
ENSG00000081913	PHLPP1
ENSG00000226800	CACTIN-AS1
ENSG00000272333	KMT2B
ENSG00000079432	CIC
ENSG00000149639	SOGA1
ENSG00000245748	AC097382.2
ENSG00000205903	ZNF316
ENSG00000254470	AP5B1
ENSG00000117242	PINK1-AS
ENSG00000251143	AP002490.1
ENSG00000247373	AC055713.1
ENSG00000274180	NATD1
ENSG00000004142	POLDIP2
ENSG00000108819	PPP1R9B
ENSG00000005206	SPPL2B
ENSG00000161091	MFSD12
ENSG00000142409	ZNF787
ENSG00000170265	ZNF282
ENSG00000178814	OPLAH
ENSG00000162585	FAAP20
ENSG00000121905	HPCA
ENSG00000143183	TMCO1
ENSG00000228830	AL160408.2
ENSG00000279689	AC022400.8
ENSG00000177700	POLR2L
ENSG00000256116	AP001453.1
ENSG00000173264	GPR137
ENSG00000254501	AP003068.1
ENSG00000254452	AP001107.2
ENSG00000109906	ZBTB16
ENSG00000255114	AP003392.3
ENSG00000258017	AC011603.2
ENSG00000123358	NR4A1
ENSG00000257337	AC068888.1
ENSG00000257808	AC073573.1
ENSG00000150967	ABCB9
ENSG00000273729	AC007686.3
ENSG00000182512	GLRX5
ENSG00000182979	MTA1
ENSG00000103148	NPRL3
ENSG00000262528	AL022341.2
ENSG00000197774	EME2
ENSG00000103197	TSC2
ENSG00000122257	RBBP6
ENSG00000156860	FBRS
ENSG00000280211	AC106886.4
ENSG00000260267	AC026471.1
ENSG00000140675	SLC5A2
ENSG00000102904	TSNAXIP1
ENSG00000260798	AC099314.1
ENSG00000213380	COG8
ENSG00000279569	AC020763.4
ENSG00000170291	ELP5
ENSG00000279069	AC015813.5
ENSG00000277476	AC005332.5
ENSG00000266036	AC016888.1
ENSG00000186919	ZACN
ENSG00000167280	ENGASE
ENSG00000263271	AC110285.4
ENSG00000262049	AC139530.1
ENSG00000262413	AC145207.2
ENSG00000169696	ASPSCR1
ENSG00000274177	AC004528.2
ENSG00000267469	AC005944.1
ENSG00000088247	KHSRP
ENSG00000141858	SAMD1
ENSG00000011243	AKAP8L
ENSG00000279716	AC006128.1
ENSG00000259605	AC074212.1
ENSG00000104852	SNRNP70
ENSG00000104960	PTOV1
ENSG00000039650	PNKP
ENSG00000167751	KLK2
ENSG00000261221	ZNF865
ENSG00000176293	ZNF135
ENSG00000138074	SLC5A6
ENSG00000179818	PCBP1-AS1
ENSG00000163126	ANKRD23
ENSG00000169967	MAP3K2
ENSG00000144567	RETREG2
ENSG00000157985	AGAP1
ENSG00000126005	MMP24OS
ENSG00000254995	STX16-NPEPL1
ENSG00000226332	AL354836.1
ENSG00000026036	RTEL1-TNFRSF6B
ENSG00000268858	AL118506.1
ENSG00000184441	AP001062.1
ENSG00000173638	SLC19A1
ENSG00000224086	AC245452.1
ENSG00000234630	AC245060.2
ENSG00000100243	CYB5R3
ENSG00000273192	AL671710.1
ENSG00000206417	H1FX-AS1
ENSG00000197386	HTT
ENSG00000120314	WDR55
ENSG00000137171	KLC4
ENSG00000234432	AC092171.3
ENSG00000230733	AC092171.2
ENSG00000221838	AP4M1
ENSG00000146828	SLC12A9
ENSG00000239569	KMT2E-AS1
ENSG00000179562	GCC1
ENSG00000204934	ATP6V0E2-AS1
ENSG00000197150	ABCB8
ENSG00000272267	AC021242.3
ENSG00000137101	CD72
ENSG00000186350	RXRA
ENSG00000179918	SEPHS2
